# Supplementary material for: Piperazine-1,4-diium bis­(hydrogen 2-propyl-1H-imidazole-4,5-dicarbox­ylate) monohydrate
Source: Acta Crystallogr Sect E Struct Rep Online. 2010 Dec 4;67(Pt 1):o31. doi: 10.1107/S1600536810049822 (PMC3050275; doi:10.1107/S1600536810049822)
Supplement: Supplementary file 2 [file e-67-00o31-Isup2.hkl]

# 
# h,k,l, Fc-squared, Fo-squared, sigma(Fo-squared) and status flag 
# 
data_I
_shelx_title ' I2-A in I2/a' 
_shelx_refln_list_code          4 
_shelx_F_calc_maximum      265.34 
_exptl_crystal_F_000      1064.00 
_reflns_d_resolution_high  0.8647 
 
loop_ 
 _symmetry_equiv_pos_as_xyz 
 'x, y, z' 
 '-x+1/2, y, -z' 
 'x+1/2, y+1/2, z+1/2' 
 '-x+1, y+1/2, -z+1/2' 
 '-x, -y, -z' 
 'x-1/2, -y, z' 
 '-x+1/2, -y+1/2, -z+1/2' 
 'x, -y+1/2, z+1/2' 
 
_cell_length_a    11.2884 
_cell_length_b    15.9650 
_cell_length_c    14.4493 
_cell_angle_alpha  90.000 
_cell_angle_beta  101.296 
_cell_angle_gamma  90.000 
 
_shelx_F_squared_multiplier     1.000 
 
loop_ 
 _refln_index_h 
 _refln_index_k 
 _refln_index_l 
 _refln_F_squared_calc 
 _refln_F_squared_meas 
 _refln_F_squared_sigma 
 _refln_observed_status 
   2   0   0     9596.85    11278.57    107.14 o 
   4   0   0       45.65       28.99      7.25 o 
   6   0   0      896.35      875.67     29.91 o 
   8   0   0      153.18      158.81     18.34 o 
  10   0   0     1356.38     1336.67     78.98 o 
  12   0   0       33.99       48.19     23.85 o 
   1   1   0    42597.46    43169.64    876.64 o 
   3   1   0     3517.27     3108.85     55.78 o 
   5   1   0     6928.81     7035.72     57.72 o 
   7   1   0      170.43      176.96     12.90 o 
   9   1   0     2181.54     1954.61    110.86 o 
  11   1   0       39.67       31.20     14.91 o 
   0   2   0     6284.55     6146.49     74.16 o 
   2   2   0      113.12      226.91      6.79 o 
   4   2   0     3248.21     3103.68     30.20 o 
   6   2   0       14.97       17.27      5.29 o 
   8   2   0      210.31      238.00     13.48 o 
  10   2   0      571.21      497.18     38.99 o 
  12   2   0        7.96       10.96     16.14 o 
   1   3   0      351.59      447.99     13.09 o 
   3   3   0     4103.83     4629.62     32.09 o 
   5   3   0     2779.50     3081.77     34.16 o 
   7   3   0      189.85      186.89     11.86 o 
   9   3   0      785.23      915.52     44.07 o 
  11   3   0       24.56       27.15     13.53 o 
   0   4   0    21969.73    21019.82    149.06 o 
   2   4   0      109.26      189.00      8.06 o 
   4   4   0      477.04      432.38     11.34 o 
   6   4   0     6717.09     6729.43     85.11 o 
   8   4   0        4.24       -1.95      6.47 o 
  10   4   0       79.60       53.03     16.53 o 
  12   4   0       66.12       90.84     22.59 o 
   1   5   0    15094.35    14320.72    220.79 o 
   3   5   0     2555.59     2112.65     28.33 o 
   5   5   0      113.14      140.15      8.78 o 
   7   5   0      686.84      777.47     21.39 o 
   9   5   0      255.70      186.61     71.76 o 
  11   5   0      361.20      295.39     69.60 o 
   0   6   0     2412.22     2362.80     68.65 o 
   2   6   0      445.31      467.87     12.96 o 
   4   6   0     2342.13     2641.89     33.88 o 
   6   6   0     1345.67     1389.02     27.72 o 
   8   6   0      376.31      434.34     19.27 o 
  10   6   0      573.05      586.15     41.98 o 
  12   6   0      160.57      201.93     31.07 o 
   1   7   0      557.39      648.22     17.96 o 
   3   7   0     4997.56     4650.64     88.16 o 
   5   7   0      624.12      611.70     19.09 o 
   7   7   0       41.58       56.36      9.40 o 
   9   7   0      500.45      540.10     38.62 o 
  11   7   0        0.91        3.81     13.52 o 
   0   8   0      431.53      393.82     36.23 o 
   2   8   0       42.21       47.27      8.30 o 
   4   8   0      507.58      431.95     16.38 o 
   6   8   0        9.56       18.15      6.31 o 
   8   8   0     1611.94     1721.57     40.76 o 
  10   8   0        0.04       14.79     15.85 o 
   1   9   0        0.01        4.06      5.47 o 
   3   9   0      823.71      922.02     25.87 o 
   5   9   0      697.67      688.52     25.55 o 
   7   9   0        0.26       -4.09      5.86 o 
   9   9   0      409.86      468.77     38.11 o 
  11   9   0       28.84       24.72     16.31 o 
   0  10   0      704.93      747.31     52.01 o 
   2  10   0      590.44      536.38     47.30 o 
   4  10   0       66.98       78.15     11.98 o 
   6  10   0      560.94      614.70     20.30 o 
   8  10   0      211.44      232.11     20.09 o 
  10  10   0       50.60       56.51     18.69 o 
   1  11   0        8.81        7.17      9.70 o 
   3  11   0      177.03      175.14     15.65 o 
   5  11   0       17.34       35.36     10.66 o 
   7  11   0      688.13      806.29     24.37 o 
   9  11   0       64.57       18.46     21.90 o 
   0  12   0       54.75       36.94     20.59 o 
   2  12   0       52.64       52.18     17.05 o 
   4  12   0       19.71       14.17     12.29 o 
   6  12   0      138.28      136.97     20.31 o 
   8  12   0      342.55      355.79     33.64 o 
   1  13   0        0.41        8.60     11.46 o 
   3  13   0      215.86      215.65     23.54 o 
   5  13   0       28.98       15.72     22.45 o 
   7  13   0      169.19      153.19     18.26 o 
   0  14   0      425.54      413.57     53.57 o 
   2  14   0      646.00      581.80     43.81 o 
   4  14   0      329.80      335.01     43.59 o 
   6  14   0       20.59       22.50     15.26 o 
   8  14   0        1.01       18.23     19.07 o 
   1  15   0      249.21      268.14     34.22 o 
   3  15   0       35.48       51.06     18.54 o 
   5  15   0        1.72       10.23     15.31 o 
   7  15   0       46.31       36.89     13.85 o 
   0  16   0      208.89      196.17     43.95 o 
   2  16   0       11.60       22.44     16.18 o 
   4  16   0        0.02        6.39     23.81 o 
   6  16   0       56.45       22.73     17.72 o 
   1  17   0      123.48      150.76     29.17 o 
   3  17   0       64.17       87.18     24.08 o 
   0  18   0      240.99      285.83     56.61 o 
   2  18   0        0.06       34.36     19.35 o 
 -12   1   1       18.96       -5.80     12.75 o 
 -10   1   1      317.68      325.42     32.93 o 
  -8   1   1      453.07      412.87     27.84 o 
  -6   1   1     6468.26     6817.09     69.62 o 
  -4   1   1     3576.48     3698.04     33.44 o 
   0   1   1     7143.59     6581.10     51.02 o 
   2   1   1     5862.42     4588.55     35.21 o 
   4   1   1     5402.88     5002.98     47.82 o 
   6   1   1      139.58      164.32     14.90 o 
   8   1   1      115.16      110.46     12.15 o 
  10   1   1       35.08       28.38     13.96 o 
  12   1   1       11.78       -6.00     12.17 o 
 -11   2   1       67.24       27.42     14.61 o 
  -9   2   1     1261.45     1273.20     40.17 o 
  -7   2   1      911.50      922.35     22.15 o 
  -5   2   1      360.15      472.57     12.70 o 
  -3   2   1     1760.69     1528.18     15.56 o 
  -1   2   1        8.10       -1.20      5.91 o 
   1   2   1      170.82      166.71     15.78 o 
   3   2   1        0.92        1.13      3.94 o 
   5   2   1     3076.91     3244.22     35.36 o 
   7   2   1       10.16        5.04      4.91 o 
   9   2   1       36.68       32.75     13.13 o 
  11   2   1        4.36       11.00     12.85 o 
 -12   3   1        5.93        5.79     15.39 o 
 -10   3   1     1452.27     1613.58     61.15 o 
  -8   3   1      340.02      350.31     18.16 o 
  -6   3   1      473.62      538.02     15.30 o 
  -4   3   1      278.37      275.57      8.59 o 
  -2   3   1     1841.08     1727.31     23.63 o 
   0   3   1    21127.75    20013.96    217.57 o 
   2   3   1      446.12      398.19      8.96 o 
   4   3   1      953.01      953.09     17.77 o 
   6   3   1      962.70     1042.19     21.77 o 
   8   3   1        0.00       18.72      7.58 o 
  10   3   1      107.66      155.43     25.96 o 
  12   3   1        3.67       -5.42     16.14 o 
 -11   4   1      124.77      162.52     38.64 o 
  -9   4   1     1221.63     1269.68     39.98 o 
  -7   4   1      306.00      332.09     17.37 o 
  -5   4   1     1856.47     1954.18     24.03 o 
  -3   4   1     4256.73     4365.29     92.58 o 
  -1   4   1     4766.36     4209.48     37.30 o 
   1   4   1    28164.26    28299.47    276.94 o 
   3   4   1     1595.80     1628.93     22.97 o 
   5   4   1       39.88       55.17      6.99 o 
   7   4   1      208.72      243.78     16.10 o 
   9   4   1      935.27      895.54     44.11 o 
  11   4   1       83.20       67.57     19.17 o 
 -12   5   1        3.48       -8.45     13.13 o 
 -10   5   1      140.07      176.55     26.06 o 
  -8   5   1     1084.52     1169.40     31.03 o 
  -6   5   1       94.71      110.32     18.08 o 
  -4   5   1       14.98        3.13      4.49 o 
  -2   5   1       81.82      102.95      6.88 o 
   0   5   1    19870.53    19124.06    231.08 o 
   2   5   1     6164.56     5992.81     44.59 o 
   4   5   1      114.29       79.83      6.90 o 
   6   5   1     1505.20     1562.55     28.65 o 
   8   5   1      168.68      156.80     15.40 o 
  10   5   1      380.27      371.64     38.75 o 
  12   5   1       73.91      106.67     23.67 o 
 -11   6   1       81.03       46.77     22.33 o 
  -9   6   1       10.68       -0.27      9.06 o 
  -7   6   1      357.54      386.43     17.19 o 
  -5   6   1       87.09       92.20      8.89 o 
  -3   6   1       34.40       14.39      4.76 o 
  -1   6   1     3113.28     2927.82     50.28 o 
   1   6   1     3766.58     3310.24     59.36 o 
   3   6   1       51.26       63.18      7.06 o 
   5   6   1      707.32      658.37     20.00 o 
   7   6   1        1.68       -5.55      5.55 o 
   9   6   1      262.38      233.07     22.37 o 
  11   6   1      138.20      111.65     23.10 o 
 -10   7   1      175.15      198.84     27.85 o 
  -8   7   1       10.08        7.37      7.62 o 
  -6   7   1      204.73      196.09     11.49 o 
  -4   7   1       12.69        8.21      4.99 o 
  -2   7   1     2304.49     2684.94     71.76 o 
   0   7   1       17.68       -6.20     11.23 o 
   2   7   1      112.91      143.67     10.49 o 
   4   7   1      342.92      233.81     12.49 o 
   6   7   1     1955.59     1997.64     34.60 o 
   8   7   1       40.19       38.99     10.21 o 
  10   7   1     1124.32     1167.99     54.42 o 
 -11   8   1      194.70      229.89     31.65 o 
  -9   8   1        3.32       19.30     11.04 o 
  -7   8   1      601.54      662.95     19.29 o 
  -5   8   1     1968.22     2012.31     44.15 o 
  -3   8   1        7.90       21.93      5.94 o 
  -1   8   1     2152.35     2287.72     36.16 o 
   1   8   1       20.57       32.98      7.11 o 
   3   8   1       21.65       19.15      6.61 o 
   5   8   1      244.08      244.77     13.47 o 
   7   8   1      260.42      266.06     16.71 o 
   9   8   1        0.22        1.14      9.46 o 
  11   8   1       10.81       -0.99     12.41 o 
 -10   9   1       23.58       12.37     14.30 o 
  -8   9   1      412.81      472.47     24.69 o 
  -6   9   1     2125.64     2176.40     41.82 o 
  -4   9   1       38.47       41.11      9.53 o 
  -2   9   1     3220.60     3110.55     45.49 o 
   0   9   1        1.62       13.26      8.78 o 
   2   9   1      885.04      954.96     24.95 o 
   4   9   1      596.19      646.17     20.20 o 
   6   9   1        0.02        0.15      5.59 o 
   8   9   1      121.56       91.80     16.70 o 
  10   9   1        0.00       12.32     14.22 o 
  -9  10   1      512.22      595.43     41.58 o 
  -7  10   1      107.55      110.56     11.31 o 
  -5  10   1      240.84      236.77     15.41 o 
  -3  10   1        0.03       -0.78      6.54 o 
  -1  10   1      406.20      425.93     22.55 o 
   1  10   1     2342.36     2461.80     68.20 o 
   3  10   1     1689.98     1830.29     47.92 o 
   5  10   1        8.30       29.21      8.08 o 
   7  10   1      673.03      683.62     22.53 o 
   9  10   1      108.12      124.65     18.33 o 
 -10  11   1       46.24       28.69     17.16 o 
  -8  11   1       20.72       44.00     11.58 o 
  -6  11   1      243.16      247.00     17.11 o 
  -4  11   1       27.30       20.33     10.19 o 
  -2  11   1       57.59       43.48     13.40 o 
   0  11   1      113.05      124.37     20.74 o 
   2  11   1      699.64      670.86     50.85 o 
   4  11   1      260.49      306.81     25.19 o 
   6  11   1       92.63      103.87     11.53 o 
   8  11   1        9.42       13.05      9.51 o 
  10  11   1      436.58      435.15     60.01 o 
  -9  12   1       35.53       48.90     26.61 o 
  -7  12   1       32.56       34.36      9.86 o 
  -5  12   1      137.79      154.77     16.46 o 
  -3  12   1       41.81       67.76     11.58 o 
  -1  12   1       42.81       20.08      8.51 o 
   1  12   1      594.67      613.39    108.59 o 
   3  12   1        6.83        7.00     11.66 o 
   5  12   1      293.74      326.91     33.70 o 
   7  12   1      110.62      113.25     14.28 o 
   9  12   1      134.66      139.32     25.59 o 
  -8  13   1      244.76      255.21     33.50 o 
  -6  13   1      230.06      239.06     25.00 o 
  -4  13   1      438.11      393.02     49.28 o 
  -2  13   1       72.10       68.94     15.42 o 
   0  13   1      172.15      226.29     28.73 o 
   2  13   1       15.08       21.86     14.24 o 
   4  13   1       36.96       14.49     14.35 o 
   6  13   1      639.98      663.18     47.89 o 
   8  13   1        8.49       -6.58     21.30 o 
  -7  14   1       15.87       23.50     16.32 o 
  -5  14   1        6.94        9.08     11.22 o 
  -3  14   1      880.84      970.66     41.88 o 
  -1  14   1      112.44      133.08     24.30 o 
   1  14   1       18.11       30.97     15.44 o 
   3  14   1        0.02        7.95     13.43 o 
   5  14   1      258.14      251.03     33.37 o 
   7  14   1       79.33       75.79     16.08 o 
  -6  15   1       42.43       16.11     16.90 o 
  -4  15   1       69.14       30.52     14.00 o 
  -2  15   1        6.97       18.27     14.58 o 
   0  15   1       12.20       18.12     14.51 o 
   2  15   1       30.83       50.86     23.81 o 
   4  15   1       29.39       35.04     17.00 o 
   6  15   1       15.97       41.74     21.22 o 
  -5  16   1       19.74        3.68     13.07 o 
  -3  16   1       16.48       12.15     14.75 o 
  -1  16   1       14.71       11.54     14.04 o 
   1  16   1        0.11      -11.12     11.12 o 
   3  16   1      104.55       66.32     22.04 o 
   5  16   1       64.40       55.84     21.80 o 
  -4  17   1        9.66        0.62     13.98 o 
  -2  17   1       36.74       44.62     18.91 o 
   0  17   1        3.33       -0.80     14.28 o 
   2  17   1       46.49       80.71     23.30 o 
   4  17   1        5.87       20.75     17.67 o 
  -1  18   1        6.84       30.64     18.70 o 
   1  18   1        1.31       35.23     18.63 o 
 -12   0   2       36.37       86.83     30.08 o 
 -10   0   2      459.26      386.75     48.90 o 
  -8   0   2     4204.72     4408.14    124.27 o 
  -6   0   2    12121.21    10679.82    114.72 o 
  -4   0   2        5.90        1.21      4.71 o 
  -2   0   2     7397.97     7693.69     94.83 o 
   0   0   2     2038.16     2525.22     45.72 o 
   2   0   2       40.54       20.95      7.18 o 
   4   0   2    13131.67    12751.56    121.27 o 
   6   0   2    10587.50    11452.56    179.08 o 
   8   0   2      238.81      274.45     25.84 o 
  10   0   2      104.49       78.55     25.33 o 
  12   0   2      129.88      205.79     45.08 o 
 -11   1   2      251.90      170.74     26.04 o 
  -9   1   2      849.29      847.88     35.59 o 
  -7   1   2      159.46      197.39     10.81 o 
  -5   1   2     1416.41     1506.77     20.37 o 
  -3   1   2        1.86        6.99      2.48 o 
  -1   1   2     9632.52     8296.80    134.60 o 
   1   1   2     5914.49     5224.07     47.88 o 
   3   1   2    16909.88    15650.15     90.09 o 
   5   1   2       34.85       11.35      5.28 o 
   7   1   2      777.28      819.54     25.21 o 
   9   1   2      261.02      266.39     19.28 o 
  11   1   2        0.69       23.75     19.21 o 
 -12   2   2        1.16        9.59     13.09 o 
 -10   2   2      193.92      192.87     25.57 o 
  -8   2   2        2.25       -3.10      7.30 o 
  -6   2   2     1446.66     1392.90     21.71 o 
  -4   2   2       59.95      129.13      8.05 o 
  -2   2   2     5805.33     5016.23     56.59 o 
   0   2   2      509.46      518.69     12.72 o 
   2   2   2        6.97        0.71      3.45 o 
   4   2   2       75.03       56.86     13.15 o 
   6   2   2        2.69       -0.07      3.91 o 
   8   2   2       86.53       64.43     19.03 o 
  10   2   2      101.24       70.54     18.26 o 
  12   2   2      173.22      259.63     65.21 o 
 -11   3   2        0.70        1.23     11.29 o 
  -9   3   2        3.81        2.04     10.03 o 
  -7   3   2      410.12      449.82     15.15 o 
  -5   3   2     2143.16     2115.94     50.89 o 
  -3   3   2    11423.68    10892.45    106.66 o 
  -1   3   2     5448.35     5012.99     66.70 o 
   1   3   2    34527.24    37340.73    156.34 o 
   3   3   2     2978.06     2921.59     35.38 o 
   5   3   2       82.51       79.57     10.14 o 
   7   3   2      591.16      541.74     35.86 o 
   9   3   2       61.65       43.65     10.56 o 
  11   3   2      228.23      179.31     34.25 o 
 -12   4   2       39.35       22.96     15.65 o 
 -10   4   2      385.45      362.50     35.21 o 
  -8   4   2      336.63      334.38     22.59 o 
  -6   4   2      626.81      576.39     16.12 o 
  -4   4   2       23.98       43.50      5.76 o 
  -2   4   2     6992.11     6807.33     52.13 o 
   0   4   2    70406.30    68639.93   1229.48 o 
   2   4   2     3577.40     3353.70     69.81 o 
   4   4   2      630.56      655.97     20.14 o 
   6   4   2      919.30     1045.22     24.21 o 
   8   4   2     1160.33     1084.61     31.37 o 
  10   4   2      375.10      349.32     35.03 o 
  12   4   2        0.42       11.18     15.69 o 
 -11   5   2        5.52       22.85     14.92 o 
  -9   5   2     1089.22     1042.77     37.59 o 
  -7   5   2      149.12      160.19     12.88 o 
  -5   5   2      237.90      287.68     12.90 o 
  -3   5   2      296.61      335.09     11.40 o 
  -1   5   2     3852.18     4203.60     50.26 o 
   1   5   2    14261.14    14324.45    220.38 o 
   3   5   2     7680.59     8069.50     52.29 o 
   5   5   2     1111.45     1079.27     22.74 o 
   7   5   2       75.17       71.20     10.75 o 
   9   5   2        0.59        5.81      8.96 o 
  11   5   2       58.46       35.85     17.11 o 
 -12   6   2        1.07        6.76     14.31 o 
 -10   6   2      127.69      101.70     21.55 o 
  -8   6   2      349.01      363.56     27.00 o 
  -6   6   2      256.19      321.62     12.73 o 
  -4   6   2     1491.51     1594.95     25.59 o 
  -2   6   2     2858.16     2408.36     49.18 o 
   0   6   2    22230.93    21501.38    142.74 o 
   2   6   2     1043.54      865.64     21.93 o 
   4   6   2      891.86      854.70     18.27 o 
   6   6   2      546.70      562.37     19.16 o 
   8   6   2      125.41      156.18     16.10 o 
  10   6   2       16.25       15.76     13.38 o 
 -11   7   2       94.16      104.21     22.71 o 
  -9   7   2      552.69      564.45     31.05 o 
  -7   7   2      244.29      231.11     14.25 o 
  -5   7   2      264.81      281.23     13.78 o 
  -3   7   2      496.24      432.41     14.86 o 
  -1   7   2       85.35       82.52     11.10 o 
   1   7   2        0.22        1.77      7.17 o 
   3   7   2      331.40      282.77     13.57 o 
   5   7   2      242.70      230.75     12.38 o 
   7   7   2      690.85      781.25     27.48 o 
   9   7   2       56.03       31.58     11.70 o 
  11   7   2       52.64       49.26     18.23 o 
 -10   8   2       98.49      125.69     23.11 o 
  -8   8   2        4.93        9.79      8.51 o 
  -6   8   2      318.66      287.80     15.58 o 
  -4   8   2      703.90      711.93     19.22 o 
  -2   8   2     1292.44     1317.80     48.07 o 
   0   8   2     4713.50     4336.35     63.90 o 
   2   8   2       93.86       78.61     16.74 o 
   4   8   2       36.94       28.48      6.38 o 
   6   8   2      740.55      839.14     27.12 o 
   8   8   2       78.73       70.14     12.62 o 
  10   8   2        4.99       20.33     13.38 o 
 -11   9   2       14.88       32.13     18.30 o 
  -9   9   2      258.32      300.45     25.48 o 
  -7   9   2      190.28      145.70     13.00 o 
  -5   9   2        8.01        3.53      6.00 o 
  -3   9   2     2701.49     2509.31     42.99 o 
  -1   9   2       25.53       40.15     28.28 o 
   1   9   2     4451.71     4683.60    140.35 o 
   3   9   2     1229.11     1346.48     33.60 o 
   5   9   2      658.73      705.33     19.81 o 
   7   9   2       33.50       41.55     11.02 o 
   9   9   2      383.58      413.04     30.09 o 
 -10  10   2        1.67       13.51     14.40 o 
  -8  10   2       51.67       47.02     10.80 o 
  -6  10   2       18.68       16.92      7.21 o 
  -4  10   2     1663.86     1735.95     31.96 o 
  -2  10   2      384.32      350.94     18.85 o 
   0  10   2      125.50      148.47     17.70 o 
   2  10   2      481.47      425.41     34.50 o 
   4  10   2      202.99      206.49     17.57 o 
   6  10   2      860.82      833.21     23.58 o 
   8  10   2      297.36      290.08     22.28 o 
  10  10   2        1.42        7.70     14.24 o 
  -9  11   2       15.07        1.79     12.02 o 
  -7  11   2        0.97        1.71     11.36 o 
  -5  11   2       25.19       19.87      8.63 o 
  -3  11   2     1742.35     1703.48     38.19 o 
  -1  11   2     1023.24     1064.72     31.81 o 
   1  11   2       44.51       43.97     15.17 o 
   3  11   2        9.52        7.59     10.89 o 
   5  11   2      378.00      389.55     27.31 o 
   7  11   2      167.46      200.75     19.15 o 
   9  11   2        1.99       18.84     14.88 o 
  -8  12   2        6.86       -0.64     16.77 o 
  -6  12   2      248.49      292.79     21.62 o 
  -4  12   2        5.32        2.74     10.03 o 
  -2  12   2        9.85       21.18      8.54 o 
   0  12   2      880.54      872.37     43.93 o 
   2  12   2      268.53      227.74     28.66 o 
   4  12   2       26.04        3.00     11.82 o 
   6  12   2        3.94       -1.79     10.36 o 
   8  12   2       20.27       24.10     13.36 o 
  -9  13   2       57.67       74.38     22.15 o 
  -7  13   2        6.46        1.42     11.61 o 
  -5  13   2      115.40      102.89     14.81 o 
  -3  13   2       99.93      105.67     14.29 o 
  -1  13   2      751.19      745.24     28.39 o 
   1  13   2        0.14       12.79     14.26 o 
   3  13   2        1.76       15.77     14.10 o 
   5  13   2        7.21       21.77     14.55 o 
   7  13   2       79.58       77.89     25.08 o 
  -8  14   2      158.68      203.98     31.46 o 
  -6  14   2        8.80       -3.45     10.52 o 
  -4  14   2       10.26       16.37     11.29 o 
  -2  14   2       13.85       27.63     12.64 o 
   0  14   2      143.07      166.94     28.00 o 
   2  14   2        1.68       -0.02     13.31 o 
   4  14   2       19.24        2.34     14.54 o 
   6  14   2       41.89       65.25     17.28 o 
  -7  15   2       83.66       57.13     22.95 o 
  -5  15   2      101.76       90.96     23.20 o 
  -3  15   2      123.42       85.12     23.73 o 
  -1  15   2        2.76       14.83     37.33 o 
   1  15   2       30.51       10.70     19.74 o 
   3  15   2        1.68        3.89     14.50 o 
   5  15   2      140.80      191.61     50.14 o 
   7  15   2       46.88       27.53     29.16 o 
  -6  16   2       66.93       47.85     17.02 o 
  -4  16   2        4.01       -1.33     11.50 o 
  -2  16   2       70.05      136.70     26.21 o 
   0  16   2       14.87       22.39     15.74 o 
   2  16   2       69.47       66.88     21.96 o 
   4  16   2       18.13       28.69     18.02 o 
  -5  17   2        0.08      -22.15     22.15 o 
  -3  17   2        1.90       12.87     16.21 o 
  -1  17   2       10.91       13.54     14.84 o 
   1  17   2       33.39       -6.42     27.25 o 
   3  17   2       12.35       11.78     19.53 o 
  -2  18   2        4.66        2.65     14.33 o 
   0  18   2        0.37       19.80     20.06 o 
 -12   1   3        1.39      -10.76     12.17 o 
 -10   1   3     1152.85     1246.13     42.38 o 
  -8   1   3     2571.64     2465.91    188.67 o 
  -6   1   3      687.26      660.73     17.26 o 
  -4   1   3     7971.28     8099.10     60.22 o 
  -2   1   3     3360.16     3363.42     45.53 o 
   0   1   3    22823.44    19932.24    139.86 o 
   2   1   3     1482.20     1671.01     28.91 o 
   4   1   3      441.51      360.18     14.97 o 
   6   1   3     1224.84     1358.57     36.04 o 
   8   1   3       86.07       56.67     10.91 o 
  10   1   3       82.27       58.70     18.04 o 
  12   1   3      135.25      197.33     82.13 o 
 -11   2   3      324.04      235.16     30.34 o 
  -9   2   3     3178.47     3136.12     95.95 o 
  -7   2   3      122.37       98.94     13.01 o 
  -5   2   3     1584.43     1785.70     20.78 o 
  -3   2   3     9490.63    10963.92     72.19 o 
  -1   2   3     2080.50     1699.65     32.57 o 
   1   2   3      552.79      501.67     28.09 o 
   3   2   3        8.89        1.52      4.12 o 
   5   2   3        2.28        6.96      5.60 o 
   7   2   3     2808.16     2765.74     47.57 o 
   9   2   3      296.54      274.58     19.99 o 
  11   2   3       43.30       10.12     21.87 o 
 -12   3   3        2.94       -4.80     12.63 o 
 -10   3   3     2342.96     2144.24     55.45 o 
  -8   3   3      259.77      296.85     21.97 o 
  -6   3   3     5695.30     5792.77     45.78 o 
  -4   3   3      809.98      765.19     27.58 o 
  -2   3   3     3393.20     3513.75     50.38 o 
   0   3   3     5523.43     5597.50     44.91 o 
   2   3   3      170.88      219.74      8.93 o 
   4   3   3     2476.83     2545.52     39.29 o 
   6   3   3     1515.26     1399.37     32.02 o 
   8   3   3      578.48      524.61     24.46 o 
  10   3   3       60.35       52.99     16.81 o 
 -11   4   3       54.03       42.49     16.61 o 
  -9   4   3      490.31      532.78     47.36 o 
  -7   4   3      510.49      537.86     19.90 o 
  -5   4   3     4124.67     4156.43     90.44 o 
  -3   4   3     3910.65     4356.33     47.02 o 
  -1   4   3    33967.96    33634.74    620.11 o 
   1   4   3      159.54      212.79     10.73 o 
   3   4   3     6249.36     6406.67     58.67 o 
   5   4   3        0.68        1.95      4.52 o 
   7   4   3      587.05      612.07     23.96 o 
   9   4   3      260.48      276.76     20.93 o 
  11   4   3        4.95        4.42     13.30 o 
 -12   5   3       65.84      100.10     24.71 o 
 -10   5   3      101.37       71.17     20.53 o 
  -8   5   3     1477.09     1626.54     52.24 o 
  -6   5   3     4174.87     4310.71     61.99 o 
  -4   5   3     2462.92     2346.61     41.36 o 
  -2   5   3       49.58       46.80      6.93 o 
   0   5   3     8020.00     7826.23    270.67 o 
   2   5   3     4885.22     5395.21     63.42 o 
   4   5   3     1745.21     1583.43     34.90 o 
   6   5   3      448.96      471.98     28.86 o 
   8   5   3      216.87      133.45     33.60 o 
  10   5   3      194.09      175.33     26.76 o 
 -11   6   3        1.69        7.70     12.85 o 
  -9   6   3      626.91      646.44     32.93 o 
  -7   6   3      161.20      184.00     14.60 o 
  -5   6   3      404.19      441.28     15.21 o 
  -3   6   3     3280.76     3034.40     33.16 o 
  -1   6   3     4575.90     4760.88     59.51 o 
   1   6   3      305.15      296.69     17.89 o 
   3   6   3     1754.49     1925.35     40.54 o 
   5   6   3      510.84      469.25     19.31 o 
   7   6   3       56.23       56.97     10.54 o 
   9   6   3     1215.85     1101.20     35.47 o 
  11   6   3        0.10       -0.78     12.04 o 
 -12   7   3        4.03       16.41     22.15 o 
 -10   7   3      283.82      248.04     24.47 o 
  -8   7   3      107.48      100.05     15.64 o 
  -6   7   3      710.30      748.22     20.83 o 
  -4   7   3      245.33      242.13     12.14 o 
  -2   7   3       20.33       32.42      7.09 o 
   0   7   3     4214.04     3912.17     57.75 o 
   2   7   3     1527.45     1490.74     29.33 o 
   4   7   3      687.42      627.54     23.04 o 
   6   7   3      237.05      249.07     15.18 o 
   8   7   3       90.70       58.67     12.00 o 
  10   7   3        0.99       12.71     13.49 o 
 -11   8   3       71.59      132.47     24.91 o 
  -9   8   3       15.75       16.11     11.38 o 
  -7   8   3       55.04       47.27     10.42 o 
  -5   8   3      956.89      991.46     35.28 o 
  -3   8   3        0.01       -0.10      4.50 o 
  -1   8   3     1054.75      882.24     29.44 o 
   1   8   3     2971.10     2831.79    131.98 o 
   3   8   3        4.72       34.59     11.82 o 
   5   8   3      964.69      907.33     24.31 o 
   7   8   3        0.19        8.56      7.94 o 
   9   8   3       42.12       50.47     25.30 o 
 -10   9   3      126.45      102.64     17.93 o 
  -8   9   3      456.86      526.56     34.03 o 
  -6   9   3      170.21      168.35     13.35 o 
  -4   9   3      567.92      610.26     21.11 o 
  -2   9   3      465.62      472.95     20.08 o 
   0   9   3     3396.77     3401.73     60.44 o 
   2   9   3      377.36      392.62     30.80 o 
   4   9   3      375.55      447.31     23.77 o 
   6   9   3       14.82        1.83      8.50 o 
   8   9   3       10.06        3.03      9.15 o 
  10   9   3      307.50      362.83     37.88 o 
  -9  10   3        4.03       -9.27     10.63 o 
  -7  10   3       26.11       25.65     10.46 o 
  -5  10   3       41.22       32.75      9.44 o 
  -3  10   3       28.39       21.63      7.79 o 
  -1  10   3       44.20       64.36     13.07 o 
   1  10   3     2563.41     2194.34     52.67 o 
   3  10   3      128.85      133.56     21.92 o 
   5  10   3      620.88      625.96     36.66 o 
   7  10   3      343.07      451.55     44.61 o 
   9  10   3      170.23      133.13     26.10 o 
 -10  11   3       28.34       24.12     15.62 o 
  -8  11   3      222.44      261.01     31.55 o 
  -6  11   3       26.78       20.54      8.99 o 
  -4  11   3       21.17       32.31      9.09 o 
  -2  11   3      109.35      104.40     12.70 o 
   0  11   3      307.42      261.00     22.97 o 
   2  11   3       26.75       32.56     14.50 o 
   4  11   3        5.88        2.91     10.05 o 
   6  11   3      189.84      223.75     23.79 o 
   8  11   3      235.83      317.08     30.24 o 
  -9  12   3        0.06       -3.01     13.63 o 
  -7  12   3      206.50      253.87     25.25 o 
  -5  12   3      276.03      246.28     19.60 o 
  -3  12   3      147.59      162.62     21.60 o 
  -1  12   3      819.27      860.93     44.29 o 
   1  12   3       90.82       81.78     20.22 o 
   3  12   3      326.03      286.27     32.71 o 
   5  12   3        0.85       21.78     12.57 o 
   7  12   3      637.21      579.03     47.41 o 
  -8  13   3       40.65       38.08     18.98 o 
  -6  13   3        5.19        2.76      9.02 o 
  -4  13   3      136.44      125.06     31.11 o 
  -2  13   3        0.87       10.90      8.69 o 
   0  13   3      173.28      163.87     43.84 o 
   2  13   3      621.47      684.91     78.20 o 
   4  13   3        4.03        6.37     13.51 o 
   6  13   3      226.49      265.61     27.35 o 
   8  13   3       23.52       21.18     33.12 o 
  -7  14   3       39.05       45.28     18.64 o 
  -5  14   3      240.27      241.56     26.38 o 
  -3  14   3       15.69       19.53      9.88 o 
  -1  14   3       37.32       41.11     11.17 o 
   1  14   3      287.67      241.75     47.77 o 
   3  14   3       55.14       98.72     36.98 o 
   5  14   3       14.12        8.06     13.00 o 
   7  14   3        5.44       29.87     14.22 o 
  -6  15   3       30.81       48.62     15.19 o 
  -4  15   3       10.79       -2.54     12.13 o 
  -2  15   3       81.79       74.42     34.69 o 
   0  15   3       30.05       11.96     14.11 o 
   2  15   3       74.54       54.82     20.56 o 
   4  15   3       49.75       49.26     19.91 o 
   6  15   3      117.76      148.87     24.10 o 
  -5  16   3      196.78      175.86     24.59 o 
  -3  16   3        5.23       19.71     13.33 o 
  -1  16   3        7.68       51.38     23.07 o 
   1  16   3       53.28       19.27     17.57 o 
   3  16   3        2.36        3.50     16.95 o 
   5  16   3       25.06        2.32     14.49 o 
  -4  17   3      123.07       96.96     20.74 o 
  -2  17   3       30.14       54.47     35.81 o 
   0  17   3        9.60       17.55     20.28 o 
   2  17   3      149.96      144.52     29.83 o 
  -1  18   3       99.32       73.31     31.14 o 
 -12   0   4       20.70       13.30     18.26 o 
 -10   0   4        6.80      -10.19     14.15 o 
  -8   0   4       99.27       83.72     22.93 o 
  -6   0   4    21566.46    22729.21    272.39 o 
  -4   0   4     3579.34     3377.97     79.54 o 
  -2   0   4    21436.51    20302.99    317.82 o 
   0   0   4        8.21        7.15     10.05 o 
   2   0   4     2027.01     1967.98     42.19 o 
   4   0   4     5152.31     5172.83     80.13 o 
   6   0   4      101.81      127.49     18.26 o 
   8   0   4     3211.97     3115.66     94.86 o 
  10   0   4      137.85      191.92     38.85 o 
 -13   1   4       39.81        9.96     15.49 o 
 -11   1   4       70.54       59.45     14.28 o 
  -9   1   4       27.04       41.23     15.23 o 
  -7   1   4      220.90      200.91     21.65 o 
  -5   1   4     3941.34     4229.83     69.30 o 
  -3   1   4      327.67      308.20     11.81 o 
  -1   1   4    20860.72    19625.19    351.15 o 
   1   1   4    12553.58    12946.39    338.09 o 
   3   1   4    10429.45    10118.63    117.95 o 
   5   1   4      516.62      536.76     30.17 o 
   7   1   4       13.14        7.01      7.57 o 
   9   1   4      993.09      953.99     32.53 o 
  11   1   4      122.67      145.73     36.30 o 
 -12   2   4        1.85       12.52     14.44 o 
 -10   2   4      157.53      178.50     24.41 o 
  -8   2   4       73.41       64.58     12.83 o 
  -6   2   4      427.55      505.47     16.10 o 
  -4   2   4      441.62      377.21      9.92 o 
  -2   2   4     1362.58     1160.92     16.99 o 
   0   2   4      105.45      197.36     28.02 o 
   2   2   4      396.55      303.82     12.81 o 
   4   2   4     1843.54     1736.61     32.35 o 
   6   2   4      396.20      378.85     19.77 o 
   8   2   4       59.93       64.77     11.70 o 
  10   2   4       22.05       27.72     14.34 o 
 -11   3   4      122.51      135.29     32.76 o 
  -9   3   4        9.17        6.69      8.71 o 
  -7   3   4       55.45       67.51     11.95 o 
  -5   3   4       19.52        7.26      3.72 o 
  -3   3   4     4784.65     4950.27     61.00 o 
  -1   3   4        7.42       25.15      5.20 o 
   1   3   4     5835.65     5071.76     62.44 o 
   3   3   4      208.05      155.52     11.30 o 
   5   3   4       59.94       44.80      8.26 o 
   7   3   4       12.33        5.32      7.47 o 
   9   3   4       52.41       65.92     22.48 o 
  11   3   4       28.87       37.20     17.53 o 
 -12   4   4       33.51       46.55     22.40 o 
 -10   4   4      226.71      238.96     24.15 o 
  -8   4   4      559.63      516.81     28.02 o 
  -6   4   4      299.90      320.15      9.81 o 
  -4   4   4     1869.61     2002.03     25.85 o 
  -2   4   4      289.31      272.53     11.96 o 
   0   4   4     3852.46     3823.50     41.40 o 
   2   4   4     4397.48     4859.86     46.25 o 
   4   4   4     1415.54     1427.98     30.21 o 
   6   4   4     1808.41     1857.33     44.86 o 
   8   4   4        0.63        8.05      7.48 o 
  10   4   4       83.83      108.40     18.03 o 
 -11   5   4        7.65       13.81     11.23 o 
  -9   5   4       19.76       38.64     16.10 o 
  -7   5   4     1357.62     1334.68     38.21 o 
  -5   5   4      287.90      252.93     15.33 o 
  -3   5   4     3304.61     3287.73     33.71 o 
  -1   5   4        8.68       19.74      6.66 o 
   1   5   4      401.94      450.28     24.20 o 
   3   5   4      195.03      117.58     10.46 o 
   5   5   4        4.02        4.98      6.61 o 
   7   5   4     1809.75     1917.72     42.75 o 
   9   5   4     1352.79     1361.00     39.70 o 
  11   5   4       16.48       58.10     18.76 o 
 -12   6   4       10.96      -10.39     13.56 o 
 -10   6   4       20.74       26.38     11.72 o 
  -8   6   4      148.70      203.59     20.21 o 
  -6   6   4      610.18      575.66     25.13 o 
  -4   6   4       27.26       19.78      5.26 o 
  -2   6   4       20.88       11.55      9.63 o 
   0   6   4      204.80      286.38     23.00 o 
   2   6   4       10.55       13.46      6.72 o 
   4   6   4        4.39        4.61      5.71 o 
   6   6   4      928.39      976.66     29.56 o 
   8   6   4       35.29       16.29      9.35 o 
  10   6   4      103.70      122.31     19.51 o 
 -11   7   4       85.19       98.24     17.56 o 
  -9   7   4      978.84     1020.27     59.35 o 
  -7   7   4        0.58        2.13      6.99 o 
  -5   7   4       18.42       21.64      6.18 o 
  -3   7   4      411.38      402.21     13.47 o 
  -1   7   4      382.48      455.45     37.01 o 
   1   7   4     2758.62     2836.22     67.26 o 
   3   7   4      258.78      246.48     22.23 o 
   5   7   4      355.70      326.83     18.99 o 
   7   7   4        0.34        8.28      7.94 o 
   9   7   4       30.60       43.71     11.98 o 
 -10   8   4      909.88      910.79     43.05 o 
  -8   8   4        8.90        4.58      9.41 o 
  -6   8   4      961.51     1035.68     24.90 o 
  -4   8   4      115.32      120.90      9.76 o 
  -2   8   4        8.29        2.67      5.79 o 
   0   8   4    16657.49    16636.22    139.99 o 
   2   8   4      526.99      706.49     19.96 o 
   4   8   4       32.66       42.12      8.89 o 
   6   8   4      739.06      711.45     27.59 o 
   8   8   4       79.66       69.61     13.32 o 
  10   8   4        5.38        3.61     10.90 o 
 -11   9   4        1.61      -10.29     10.29 o 
  -9   9   4      641.96      682.15     35.79 o 
  -7   9   4       61.61       89.61     15.82 o 
  -5   9   4      657.79      616.76     29.79 o 
  -3   9   4       17.03       18.74      7.53 o 
  -1   9   4     5148.03     4808.32     72.50 o 
   1   9   4     4410.43     4404.53     71.60 o 
   3   9   4       75.85       61.20     12.99 o 
   5   9   4        4.77        7.54     12.56 o 
   7   9   4      667.42      626.46     48.64 o 
   9   9   4       19.13       38.54     19.24 o 
 -10  10   4      241.07      279.67     38.14 o 
  -8  10   4      116.01      148.94     29.69 o 
  -6  10   4        9.66       16.05      8.20 o 
  -4  10   4      176.80      205.81     16.59 o 
  -2  10   4      767.50      732.56     28.76 o 
   0  10   4     6357.01     6104.87     87.39 o 
   2  10   4      238.60      243.64     27.65 o 
   4  10   4       15.22        7.25      9.28 o 
   6  10   4       79.34      116.35     23.67 o 
   8  10   4       18.64       30.98     14.01 o 
  -9  11   4      276.95      319.45     36.19 o 
  -7  11   4      101.01      104.50     16.80 o 
  -5  11   4      332.88      317.87     20.54 o 
  -3  11   4      126.77      119.15     13.62 o 
  -1  11   4      268.19      255.88     22.66 o 
   1  11   4     1340.79     1430.36     47.97 o 
   3  11   4      110.09      120.49     18.13 o 
   5  11   4       27.75       18.78     12.50 o 
   7  11   4      487.21      500.69     44.53 o 
   9  11   4      151.67      139.86     22.96 o 
  -8  12   4       55.51       47.35     23.64 o 
  -6  12   4      680.50      671.00     42.71 o 
  -4  12   4       38.76       44.46     10.16 o 
  -2  12   4      291.93      269.99     19.53 o 
   0  12   4       16.68       12.39     10.72 o 
   2  12   4     1898.12     1871.85     66.77 o 
   4  12   4       54.26       35.95     13.39 o 
   6  12   4      334.33      372.29     31.03 o 
   8  12   4        9.33       34.45     31.81 o 
  -9  13   4        2.66       23.11     17.72 o 
  -7  13   4      766.10      908.54     41.82 o 
  -5  13   4        0.65        3.06      8.36 o 
  -3  13   4      268.32      261.68     20.19 o 
  -1  13   4        1.79        1.19      8.47 o 
   1  13   4     1931.17     2026.55     72.33 o 
   3  13   4      124.73      152.01     26.84 o 
   5  13   4       73.70       76.06     17.04 o 
   7  13   4      298.17      332.08     55.34 o 
  -8  14   4      120.96      150.12     28.68 o 
  -6  14   4       98.35       87.14     15.03 o 
  -4  14   4      179.93      194.41     18.99 o 
  -2  14   4      258.60      258.13     21.44 o 
   0  14   4      163.83      165.68     23.91 o 
   2  14   4      234.46      183.40     29.69 o 
   4  14   4      195.49      159.05     22.90 o 
   6  14   4       10.22       31.69     14.34 o 
  -7  15   4       38.30       64.47     22.07 o 
  -5  15   4       30.22       39.45     14.99 o 
  -3  15   4      587.91      679.03     50.47 o 
  -1  15   4       41.36       70.78     16.88 o 
   1  15   4       35.74       63.44     20.46 o 
   3  15   4      212.43      245.40     34.95 o 
   5  15   4       56.39       69.88     38.47 o 
  -6  16   4        0.04       -1.18     17.87 o 
  -4  16   4       61.16       46.16     16.79 o 
  -2  16   4       18.98        8.64     15.76 o 
   0  16   4       48.91       38.60     19.01 o 
   2  16   4       90.71      116.56     46.46 o 
   4  16   4      126.64      153.37     23.81 o 
  -3  17   4        0.00       25.96     18.27 o 
  -1  17   4        0.48       -0.62     27.21 o 
   1  17   4       66.52       98.63     27.10 o 
   3  17   4       81.35       87.59     24.52 o 
 -12   1   5        0.33        8.38     11.02 o 
 -10   1   5     1095.97     1041.06     49.36 o 
  -8   1   5        6.95       -6.57      8.99 o 
  -6   1   5      130.75      127.49     16.81 o 
  -4   1   5        6.89        8.68      3.64 o 
  -2   1   5    12863.27    13338.12     78.28 o 
   0   1   5      492.21      540.41     35.91 o 
   2   1   5     1950.53     1708.10     58.25 o 
   4   1   5      553.16      560.39     20.02 o 
   6   1   5      653.16      669.87     25.54 o 
   8   1   5       13.31       25.99      9.22 o 
  10   1   5       63.74       57.58     26.33 o 
 -11   2   5        0.04       -0.50     12.28 o 
  -9   2   5     1588.75     1570.72     55.02 o 
  -7   2   5       76.39       74.95     14.76 o 
  -5   2   5      700.55      592.02     27.03 o 
  -3   2   5     1946.86     2141.38     36.19 o 
  -1   2   5      178.62      201.35     12.27 o 
   1   2   5      240.82      259.61     19.89 o 
   3   2   5      390.21      418.48     23.99 o 
   5   2   5      441.61      466.44     20.90 o 
   7   2   5       41.80       43.43     10.02 o 
   9   2   5      370.93      396.16     38.51 o 
  11   2   5       42.97       58.98     19.07 o 
 -12   3   5        2.59       13.20     17.83 o 
 -10   3   5      186.88      176.31     21.21 o 
  -8   3   5      209.44      231.33     21.39 o 
  -6   3   5       48.45       53.48      7.79 o 
  -4   3   5      553.75      509.31     11.48 o 
  -2   3   5      615.00      591.06     14.72 o 
   0   3   5     3531.99     3704.35     87.62 o 
   2   3   5     1482.47     1411.92     24.91 o 
   4   3   5      985.69      957.38     25.82 o 
   6   3   5      618.38      560.33     27.00 o 
   8   3   5      169.40      174.93     17.07 o 
  10   3   5      145.68      123.04     31.90 o 
 -11   4   5       62.72       61.55     16.03 o 
  -9   4   5      254.73      270.87     23.85 o 
  -7   4   5      216.21      220.58     29.54 o 
  -5   4   5      342.39      331.59     11.99 o 
  -3   4   5       65.15      118.25      8.03 o 
  -1   4   5     1849.17     1845.57     29.54 o 
   1   4   5       11.56       10.90      6.12 o 
   3   4   5       71.54       44.07      8.89 o 
   5   4   5       19.16       23.79      7.67 o 
   7   4   5     1497.89     1476.61     37.93 o 
   9   4   5        8.26       22.80      9.31 o 
  11   4   5       31.40       60.45     23.46 o 
 -12   5   5      154.56      141.41     27.86 o 
 -10   5   5      681.85      647.55     34.89 o 
  -8   5   5      398.27      352.91     24.91 o 
  -6   5   5       27.72       22.71      8.48 o 
  -4   5   5     1753.14     1756.59     28.48 o 
  -2   5   5     2194.82     1942.13     32.65 o 
   0   5   5     1125.98     1067.92     24.48 o 
   2   5   5      138.59      177.05     11.17 o 
   4   5   5       32.25       41.09      8.37 o 
   6   5   5      155.28      168.21     15.67 o 
   8   5   5       14.28       29.34      9.74 o 
  10   5   5        0.43        4.60     11.47 o 
 -11   6   5       14.93       15.47     11.65 o 
  -9   6   5     2593.76     2809.85    209.90 o 
  -7   6   5      356.94      301.06     22.22 o 
  -5   6   5      578.98      536.29     22.29 o 
  -3   6   5     2873.17     2864.24     32.96 o 
  -1   6   5      221.35      281.32     17.49 o 
   1   6   5      501.55      581.93     19.78 o 
   3   6   5     1882.42     1941.86     63.37 o 
   5   6   5      296.57      260.66     18.40 o 
   7   6   5      423.40      387.17     23.39 o 
   9   6   5      193.20      243.54     21.35 o 
 -10   7   5      141.72      131.89     19.50 o 
  -8   7   5       26.91       38.17     11.74 o 
  -6   7   5        0.34        0.83      5.50 o 
  -4   7   5      265.09      293.29     13.11 o 
  -2   7   5     2280.98     2254.75     38.93 o 
   0   7   5     1525.01     1519.64     32.25 o 
   2   7   5      198.36      191.98     10.67 o 
   4   7   5      329.23      368.44     28.84 o 
   6   7   5      765.16      730.85     35.16 o 
   8   7   5      161.29      168.54     18.29 o 
  10   7   5       57.79       36.85     13.90 o 
 -11   8   5        3.90        7.96     11.94 o 
  -9   8   5      458.52      526.51     53.27 o 
  -7   8   5     1767.83     1799.24     70.27 o 
  -5   8   5      586.14      597.92     22.54 o 
  -3   8   5       90.88       88.37     10.91 o 
  -1   8   5     1132.17     1247.87     40.11 o 
   1   8   5      376.35      294.23     18.92 o 
   3   8   5       41.33       35.06     11.25 o 
   5   8   5        8.49      -14.41     15.85 o 
   7   8   5      351.39      342.75     23.15 o 
   9   8   5       15.40       17.14     10.97 o 
 -10   9   5       53.15       76.46     38.64 o 
  -8   9   5      562.34      668.29     83.15 o 
  -6   9   5      106.23      132.57     14.05 o 
  -4   9   5      995.40      927.58     27.77 o 
  -2   9   5        0.22        2.54      6.29 o 
   0   9   5     1114.15     1161.49     37.79 o 
   2   9   5      381.95      452.43     22.83 o 
   4   9   5       42.13       64.65     14.25 o 
   6   9   5        0.54       16.61     27.25 o 
   8   9   5       37.00       51.39     16.23 o 
  -9  10   5      287.34      260.90     32.80 o 
  -7  10   5       51.79       49.20     13.08 o 
  -5  10   5      331.92      387.01     21.63 o 
  -3  10   5     1286.27     1237.73     33.08 o 
  -1  10   5     2003.78     1933.00     49.05 o 
   1  10   5       71.39       38.52     11.72 o 
   3  10   5      388.18      400.18     27.46 o 
   5  10   5       28.41       41.68     18.15 o 
   7  10   5      154.14      181.31     30.70 o 
   9  10   5        0.01       10.21     13.31 o 
 -10  11   5       52.33       65.71     23.85 o 
  -8  11   5       60.36       64.06     19.01 o 
  -6  11   5        9.92       21.15      9.86 o 
  -4  11   5        0.03       -5.89      6.19 o 
  -2  11   5       11.02        2.43      7.10 o 
   0  11   5      132.55      189.84     21.14 o 
   2  11   5       17.66       19.65     13.96 o 
   4  11   5      237.33      207.86     23.61 o 
   6  11   5      383.82      348.41     38.95 o 
   8  11   5        0.06       17.77     19.19 o 
  -9  12   5       51.21       43.06     19.67 o 
  -7  12   5      159.57      165.11     20.73 o 
  -5  12   5      651.87      753.60     29.87 o 
  -3  12   5        0.09       -0.03      7.07 o 
  -1  12   5      293.78      255.98     24.31 o 
   1  12   5       33.35       40.00     15.68 o 
   3  12   5        0.39        0.75     10.24 o 
   5  12   5      292.53      305.71     40.74 o 
   7  12   5       65.26       57.50     23.35 o 
  -8  13   5       15.41       20.28     21.12 o 
  -6  13   5       47.99       40.32     13.93 o 
  -4  13   5      103.53      138.59     16.41 o 
  -2  13   5        6.13       -3.89      8.91 o 
   0  13   5      499.01      448.84     32.48 o 
   2  13   5       51.12        1.68     15.96 o 
   4  13   5       61.63       56.99     16.81 o 
   6  13   5       59.66       58.71     23.02 o 
  -7  14   5        4.09        6.64     13.06 o 
  -5  14   5        2.15       17.51      9.42 o 
  -3  14   5      121.24       83.82     13.94 o 
  -1  14   5      198.79      179.62     19.31 o 
   1  14   5      462.25      475.42     65.11 o 
   3  14   5       12.00       12.25     12.03 o 
   5  14   5      325.56      331.04     32.50 o 
  -6  15   5        0.26       17.82     13.24 o 
  -4  15   5        1.49       -8.88      8.88 o 
  -2  15   5       38.77       42.76     12.28 o 
   0  15   5      499.49      476.25     36.00 o 
   2  15   5      107.83       89.90     54.28 o 
   4  15   5       62.45       81.02     18.98 o 
  -5  16   5       55.24       43.74     16.06 o 
  -3  16   5       24.22       32.09     14.93 o 
  -1  16   5        0.74       -9.61     14.58 o 
   1  16   5       21.86       17.40     16.79 o 
   3  16   5       51.09       35.95     16.51 o 
  -2  17   5        5.43       -7.51     11.05 o 
   0  17   5       76.67       95.29     25.49 o 
   2  17   5      195.59      293.51     41.68 o 
 -12   0   6       14.70        3.33     21.37 o 
 -10   0   6      535.29      460.49     52.86 o 
  -8   0   6      205.82      224.41     36.52 o 
  -6   0   6        1.58        6.58     12.38 o 
  -4   0   6     2176.84     2418.00     40.21 o 
  -2   0   6     2526.49     2357.82     47.24 o 
   0   0   6      399.52      500.97     34.53 o 
   2   0   6     2441.25     2979.12     91.01 o 
   4   0   6      418.33      555.77     40.09 o 
   6   0   6      890.05      883.74     40.59 o 
   8   0   6        3.17       -0.56      9.98 o 
  10   0   6       57.36       57.03     19.22 o 
 -11   1   6       52.59        8.10     10.65 o 
  -9   1   6      733.87      755.91     41.31 o 
  -7   1   6      721.91      771.25     36.04 o 
  -5   1   6      243.62      262.99      8.42 o 
  -3   1   6    10138.11    10944.22    168.50 o 
  -1   1   6      339.89      432.07     21.64 o 
   1   1   6     1970.57     1952.76     35.65 o 
   3   1   6     3279.57     3206.40     73.26 o 
   5   1   6      630.32      570.51     23.91 o 
   7   1   6     1781.59     1799.78     64.91 o 
   9   1   6      717.70      696.57     32.30 o 
  11   1   6       46.15       24.81     17.83 o 
 -12   2   6       17.83        6.54     11.11 o 
 -10   2   6      603.75      567.88     35.79 o 
  -8   2   6      405.22      306.68     28.15 o 
  -6   2   6      510.09      485.66     29.16 o 
  -4   2   6      506.31      398.46     19.27 o 
  -2   2   6      619.95      623.81     20.07 o 
   0   2   6     1385.25     1829.10     66.33 o 
   2   2   6      116.59      125.07     16.33 o 
   4   2   6      475.91      391.98     25.48 o 
   6   2   6      865.23      903.03     32.23 o 
   8   2   6       68.41       35.36      9.75 o 
  10   2   6        0.01        0.09      8.95 o 
 -11   3   6       14.75       34.13     12.90 o 
  -9   3   6     1913.76     1815.92     62.37 o 
  -7   3   6      286.11      308.31     26.42 o 
  -5   3   6     2373.44     2463.03     25.48 o 
  -3   3   6       79.43       84.18      7.41 o 
  -1   3   6     5866.21     6085.20     67.52 o 
   1   3   6       17.41        2.20      5.50 o 
   3   3   6      220.15      204.35     11.80 o 
   5   3   6      216.85      218.94     20.75 o 
   7   3   6      777.73      793.88     34.76 o 
   9   3   6      376.57      383.48     26.09 o 
 -12   4   6      216.30      185.82     35.77 o 
 -10   4   6      437.66      430.65     30.22 o 
  -8   4   6      337.44      288.98     23.38 o 
  -6   4   6       53.12       73.14      9.39 o 
  -4   4   6     5350.76     5441.20     73.48 o 
  -2   4   6      211.38      148.57      8.84 o 
   0   4   6     1171.76     1265.12     38.31 o 
   2   4   6     2067.14     2560.87     36.61 o 
   4   4   6      728.03      711.14     23.78 o 
   6   4   6      766.56      722.04     27.08 o 
   8   4   6       54.80       77.28     13.55 o 
  10   4   6      172.31      166.54     21.46 o 
 -11   5   6       15.79       -5.11     10.41 o 
  -9   5   6        1.10        5.77     10.55 o 
  -7   5   6      108.58      113.12     15.50 o 
  -5   5   6      260.58      318.50     13.14 o 
  -3   5   6      326.21      360.00     11.97 o 
  -1   5   6     4512.93     4381.73     57.36 o 
   1   5   6     9244.58     9583.30    122.17 o 
   3   5   6      768.26      702.51     20.90 o 
   5   5   6      281.42      299.13     19.25 o 
   7   5   6        1.57        3.12      7.57 o 
   9   5   6       22.38       33.21     11.62 o 
 -12   6   6        0.68        9.45     12.45 o 
 -10   6   6      218.29      231.15     24.17 o 
  -8   6   6       47.85       36.73     11.41 o 
  -6   6   6     2595.38     2641.17     43.46 o 
  -4   6   6        0.16        8.65      4.91 o 
  -2   6   6     2036.48     2186.45     36.76 o 
   0   6   6      820.61      909.13     25.09 o 
   2   6   6       98.52       94.47     12.33 o 
   4   6   6        0.00       -6.43      6.43 o 
   6   6   6        2.78       -2.67      7.33 o 
   8   6   6      128.00       84.03     13.83 o 
  10   6   6       44.37       49.48     13.71 o 
 -11   7   6      116.81       68.27     16.11 o 
  -9   7   6       29.69       28.97     14.00 o 
  -7   7   6      781.40      740.71     31.33 o 
  -5   7   6      169.44      206.87     12.26 o 
  -3   7   6      607.55      585.41     21.20 o 
  -1   7   6     2864.75     2900.15     45.28 o 
   1   7   6       11.17       -0.25      6.29 o 
   3   7   6       91.85      112.59     15.16 o 
   5   7   6        3.66       -7.40      7.40 o 
   7   7   6      179.59      164.50     17.55 o 
   9   7   6        0.68        5.22      9.84 o 
 -10   8   6       31.91       34.16     20.03 o 
  -8   8   6      301.36      367.94     35.80 o 
  -6   8   6      676.67      760.41     45.51 o 
  -4   8   6      546.48      590.53     22.73 o 
  -2   8   6      295.58      293.92     20.46 o 
   0   8   6      298.59      300.38     18.30 o 
   2   8   6      936.42      932.32     29.07 o 
   4   8   6      215.91      218.41     28.43 o 
   6   8   6      451.50      508.49     41.02 o 
   8   8   6      142.51      123.75     34.67 o 
 -11   9   6       54.61       24.49     17.83 o 
  -9   9   6      107.44      138.95     25.72 o 
  -7   9   6      366.69      370.61     34.87 o 
  -5   9   6       84.16       84.18     11.77 o 
  -3   9   6     1100.37     1167.95     31.85 o 
  -1   9   6      894.82      952.94     34.58 o 
   1   9   6      810.20      750.67     26.63 o 
   3   9   6     1865.64     1946.63     52.52 o 
   5   9   6        0.45        5.61     14.73 o 
   7   9   6      428.56      426.34     41.92 o 
   9   9   6        7.68       15.95     13.49 o 
 -10  10   6        6.76       16.41     16.13 o 
  -8  10   6      170.20      200.55     28.76 o 
  -6  10   6      168.22      237.70     25.25 o 
  -4  10   6        2.83        5.70      7.60 o 
  -2  10   6      230.00      195.91     17.19 o 
   0  10   6       36.39       25.67     11.47 o 
   2  10   6      200.86      187.55     17.76 o 
   4  10   6      649.99      759.50     58.31 o 
   6  10   6        4.75        1.43     14.43 o 
   8  10   6      190.34      217.45     51.70 o 
  -9  11   6       54.10       13.74     26.89 o 
  -7  11   6        9.68       17.81     13.38 o 
  -5  11   6       51.41       31.09      9.67 o 
  -3  11   6        1.26       -7.82     10.17 o 
  -1  11   6      633.84      654.74     33.23 o 
   1  11   6     1321.45     1211.21     53.48 o 
   3  11   6      164.68      107.90     25.03 o 
   5  11   6      288.67      283.90     90.44 o 
   7  11   6       44.80       48.27     21.75 o 
  -8  12   6       78.93      131.78     26.07 o 
  -6  12   6      154.18      200.78     28.08 o 
  -4  12   6       60.35       61.60     11.92 o 
  -2  12   6      140.43      164.50     17.48 o 
   0  12   6     1735.80     1645.01     64.05 o 
   2  12   6       15.19        4.27     10.88 o 
   4  12   6        4.91       12.06     11.82 o 
   6  12   6        2.67       -6.57     16.02 o 
  -7  13   6      120.28      186.23     29.88 o 
  -5  13   6        6.17       -7.13      7.13 o 
  -3  13   6        8.53       -8.58      8.58 o 
  -1  13   6      222.07      168.04     27.48 o 
   1  13   6      794.54      765.22     59.93 o 
   3  13   6      192.45      244.38     27.45 o 
   5  13   6      160.95      183.70     76.68 o 
  -6  14   6       22.72       22.67     12.38 o 
  -4  14   6       50.35       27.27     11.07 o 
  -2  14   6        2.43       13.56      9.47 o 
   0  14   6      231.11      280.85     28.83 o 
   2  14   6      194.22      148.43     22.09 o 
   4  14   6       24.12       29.53     16.08 o 
  -5  15   6      129.36      104.59     21.33 o 
  -3  15   6        0.10        0.60      9.13 o 
  -1  15   6       25.99       31.12     10.77 o 
   1  15   6      459.76      531.29     77.92 o 
   3  15   6       38.57       31.30     15.21 o 
  -4  16   6       14.13       20.14     11.52 o 
  -2  16   6        6.60       18.65     12.39 o 
   0  16   6       88.47       79.49     22.72 o 
   2  16   6       41.87       32.14     19.49 o 
  -1  17   6       52.68       64.60     17.51 o 
 -12   1   7        2.68       -8.78     10.78 o 
 -10   1   7      249.84      274.29     37.79 o 
  -8   1   7      164.54      205.44     25.40 o 
  -6   1   7      264.02      270.31     23.96 o 
  -4   1   7       28.38       45.99      6.95 o 
  -2   1   7      190.62      292.89     15.81 o 
   0   1   7     2896.90     2974.36     63.17 o 
   2   1   7      530.29      556.68     24.07 o 
   4   1   7       68.22       43.03      9.47 o 
   6   1   7        3.54        5.16      7.42 o 
   8   1   7      195.56      196.55     26.02 o 
  10   1   7        9.93        2.12      9.34 o 
 -11   2   7       50.29       62.50     15.03 o 
  -9   2   7      262.99      282.31     25.43 o 
  -7   2   7      392.48      463.45     31.46 o 
  -5   2   7      545.42      451.60     14.83 o 
  -3   2   7     2271.90     2264.16     33.21 o 
  -1   2   7     8094.24     8559.47    211.72 o 
   1   2   7     2077.44     2090.67     85.88 o 
   3   2   7     1613.54     1632.13     67.96 o 
   5   2   7       79.18       79.78     12.11 o 
   7   2   7      851.74      756.08     31.13 o 
   9   2   7        8.67       -1.89      8.76 o 
 -12   3   7       70.26       88.69     17.86 o 
 -10   3   7        6.80        3.68      9.61 o 
  -8   3   7       11.66        4.49      9.16 o 
  -6   3   7     2981.43     2932.26     55.72 o 
  -4   3   7      311.29      276.78     15.39 o 
  -2   3   7        2.91        6.68      5.25 o 
   0   3   7      351.30      448.22     28.24 o 
   2   3   7     1063.24      973.75     27.72 o 
   4   3   7      727.75      730.14     29.00 o 
   6   3   7      949.88      982.43     32.33 o 
   8   3   7      474.61      484.81     28.53 o 
  10   3   7        0.08        0.53      9.97 o 
 -11   4   7       54.91       36.64     12.98 o 
  -9   4   7      372.31      389.48     28.12 o 
  -7   4   7     3612.65     3646.86     81.27 o 
  -5   4   7      424.54      418.65     17.12 o 
  -3   4   7       39.63       45.09      6.86 o 
  -1   4   7     1907.46     2082.52     42.38 o 
   1   4   7     1002.66     1064.52     30.40 o 
   3   4   7     2996.88     3049.95     54.88 o 
   5   4   7      145.74      137.15     14.11 o 
   7   4   7        0.34        2.52      8.46 o 
   9   4   7      465.45      451.92     29.07 o 
 -12   5   7       24.93       33.77     14.94 o 
 -10   5   7      147.39      133.39     20.26 o 
  -8   5   7        3.62        4.51      9.25 o 
  -6   5   7     1766.40     1958.83     45.95 o 
  -4   5   7      150.89      164.64     14.73 o 
  -2   5   7      269.88      285.64     13.37 o 
   0   5   7      325.12      355.33     25.42 o 
   2   5   7      227.65      222.50     24.71 o 
   4   5   7      873.94      823.14     30.97 o 
   6   5   7      110.09       85.83     14.22 o 
   8   5   7      216.97      209.80     29.79 o 
  10   5   7       40.88       21.35     12.23 o 
 -11   6   7        1.64       -2.58     10.63 o 
  -9   6   7     1172.87     1129.03     42.25 o 
  -7   6   7        4.47       15.05      9.19 o 
  -5   6   7      474.42      474.82     14.90 o 
  -3   6   7      768.51      767.28     24.03 o 
  -1   6   7      122.21      102.78     11.65 o 
   1   6   7      677.93      567.87     26.12 o 
   3   6   7     1321.45     1307.12     32.14 o 
   5   6   7      604.78      675.76     30.86 o 
   7   6   7       49.61       58.58     12.11 o 
   9   6   7       27.90        6.39     11.19 o 
 -10   7   7      820.25      980.17     56.94 o 
  -8   7   7       71.57       92.39     20.19 o 
  -6   7   7       98.75      138.44     16.56 o 
  -4   7   7      252.72      215.86     15.63 o 
  -2   7   7      130.48      124.25     14.83 o 
   0   7   7       25.83       45.87      9.51 o 
   2   7   7      242.58      316.60     27.78 o 
   4   7   7       56.75       50.90     16.29 o 
   6   7   7      541.86      519.55     42.30 o 
   8   7   7        0.38        5.81     11.75 o 
 -11   8   7       72.73      112.62     25.69 o 
  -9   8   7      236.10      254.48     33.55 o 
  -7   8   7      742.79      809.71     49.86 o 
  -5   8   7        9.62        4.94      7.06 o 
  -3   8   7        0.01       -5.81      5.81 o 
  -1   8   7      364.71      399.22     20.63 o 
   1   8   7      308.62      346.43     20.57 o 
   3   8   7       34.73       13.17     10.35 o 
   5   8   7       10.95        9.74     13.55 o 
   7   8   7      330.04      375.26     41.03 o 
   9   8   7       46.90       20.00     16.51 o 
 -10   9   7        7.22       19.56     16.73 o 
  -8   9   7      320.72      277.81     33.16 o 
  -6   9   7       20.39       20.52     10.58 o 
  -4   9   7        2.96       -2.80      6.89 o 
  -2   9   7      532.61      592.76     25.53 o 
   0   9   7        0.38        6.15      7.09 o 
   2   9   7        3.81       30.29     12.64 o 
   4   9   7       84.19      104.19     24.02 o 
   6   9   7      319.39      355.88     38.61 o 
   8   9   7      183.58      186.47     63.48 o 
  -9  10   7     1000.58     1049.11     65.46 o 
  -7  10   7        0.03       10.93     12.14 o 
  -5  10   7       61.84       63.84     10.77 o 
  -3  10   7      203.35      197.33     17.51 o 
  -1  10   7      221.76      247.90     20.04 o 
   1  10   7       34.87       54.88     12.64 o 
   3  10   7       40.43       32.52     17.16 o 
   5  10   7      688.84      642.56     49.21 o 
   7  10   7       16.94       93.60     25.16 o 
  -8  11   7      678.25      674.10     48.68 o 
  -6  11   7       83.04       62.31     18.77 o 
  -4  11   7      181.88      203.35     18.02 o 
  -2  11   7      129.48      117.77     20.94 o 
   0  11   7        9.89       -8.99      8.99 o 
   2  11   7      765.83      777.73     37.41 o 
   4  11   7        0.93        7.41     14.72 o 
   6  11   7      218.11      287.87     38.33 o 
  -9  12   7      288.03      263.89     42.74 o 
  -7  12   7      276.45      218.90     30.40 o 
  -5  12   7       86.96       88.19     13.43 o 
  -3  12   7       37.11       38.74     10.70 o 
  -1  12   7       23.21       31.72     12.96 o 
   1  12   7      960.51      976.20     38.56 o 
   3  12   7      342.24      335.89     30.58 o 
   5  12   7       59.88       40.60     24.24 o 
   7  12   7       40.10       11.72     20.21 o 
  -8  13   7        0.45        8.36     16.25 o 
  -6  13   7       30.71       39.20     12.75 o 
  -4  13   7      622.07      613.50     29.72 o 
  -2  13   7       26.60       12.95      9.34 o 
   0  13   7      987.80      911.03     35.90 o 
   2  13   7      422.89      418.78     38.58 o 
   4  13   7       12.16       36.89     20.13 o 
   6  13   7       39.32       22.05     30.50 o 
  -7  14   7       65.52       77.20     23.02 o 
  -5  14   7      236.07      231.21     29.44 o 
  -3  14   7      574.36      563.70     41.93 o 
  -1  14   7      216.87      185.96     23.64 o 
   1  14   7      255.30      233.48     23.71 o 
   3  14   7      106.58       79.22     19.41 o 
   5  14   7       87.08       71.40     25.79 o 
  -6  15   7        3.30       25.86     13.11 o 
  -4  15   7        0.82       10.97     10.43 o 
  -2  15   7       43.69       44.72     12.36 o 
   0  15   7       27.12       32.53     13.70 o 
   2  15   7        5.73      -12.13     12.13 o 
   4  15   7       18.85       22.98     16.53 o 
  -3  16   7        1.14        3.00     10.36 o 
  -1  16   7       16.32       27.29     13.11 o 
   1  16   7      632.13      536.60     43.29 o 
 -12   0   8      463.77      558.50     67.02 o 
 -10   0   8       51.22        6.02     16.70 o 
  -8   0   8     1864.95     1723.91     83.15 o 
  -6   0   8     2433.62     2466.48     89.10 o 
  -4   0   8     3754.75     4293.55     66.54 o 
  -2   0   8       23.63       16.14     12.88 o 
   0   0   8     4496.52     5135.50    125.83 o 
   2   0   8     2938.97     3195.99     57.14 o 
   4   0   8      625.01      791.28     53.96 o 
   6   0   8     1477.74     1506.69     57.84 o 
   8   0   8      170.59      133.20     24.13 o 
  10   0   8       23.14       28.11     37.79 o 
 -11   1   8        0.78        0.75     12.92 o 
  -9   1   8      908.84      766.33     42.62 o 
  -7   1   8      178.65      181.44     29.09 o 
  -5   1   8       55.21       44.87      8.99 o 
  -3   1   8     1095.74     1202.49     26.10 o 
  -1   1   8       58.19       71.40     21.30 o 
   1   1   8     4464.34     4689.33     64.56 o 
   3   1   8      220.74      290.59     28.48 o 
   5   1   8       92.41      120.36     14.25 o 
   7   1   8      201.88      221.48     20.89 o 
   9   1   8       47.62       32.70     12.64 o 
 -12   2   8       45.01       31.08     15.18 o 
 -10   2   8      930.22      942.17     51.93 o 
  -8   2   8       71.87      130.04     21.57 o 
  -6   2   8      315.39      326.34     26.36 o 
  -4   2   8        0.94        5.67      5.54 o 
  -2   2   8      511.13      461.28     17.39 o 
   0   2   8     3195.14     3555.75     57.17 o 
   2   2   8       45.08       18.64      7.40 o 
   4   2   8       10.86        7.50      8.38 o 
   6   2   8      184.61      220.19     19.64 o 
   8   2   8        1.74        4.03     13.28 o 
 -11   3   8        6.91        2.51     10.89 o 
  -9   3   8      203.76      192.01     21.91 o 
  -7   3   8      462.34      437.84     26.91 o 
  -5   3   8      331.74      301.27     17.30 o 
  -3   3   8     4249.15     4359.96     46.58 o 
  -1   3   8      410.65      468.99     22.18 o 
   1   3   8     1407.10     1289.41     33.97 o 
   3   3   8        0.15        2.05      7.25 o 
   5   3   8       93.97      107.77     18.11 o 
   7   3   8      219.39      190.62     19.37 o 
   9   3   8       38.38       44.05     13.23 o 
 -12   4   8       67.68       87.67     18.25 o 
 -10   4   8        7.37        8.93     10.64 o 
  -8   4   8      410.63      401.01     29.48 o 
  -6   4   8      195.01      213.72     19.17 o 
  -4   4   8      178.90      209.45     12.37 o 
  -2   4   8     1497.77     1563.03     30.69 o 
   0   4   8       41.58       50.01     10.01 o 
   2   4   8      568.41      556.12     34.46 o 
   4   4   8        0.03       -3.99      9.03 o 
   6   4   8       91.23       85.14     16.11 o 
   8   4   8      224.42      276.68     23.90 o 
 -11   5   8        7.36       30.56     13.57 o 
  -9   5   8      170.86      176.68     25.16 o 
  -7   5   8      352.38      384.32     25.57 o 
  -5   5   8       81.93       89.31     10.96 o 
  -3   5   8     2507.36     2420.84     37.78 o 
  -1   5   8        0.42        4.00      5.82 o 
   1   5   8       19.03       17.87      8.56 o 
   3   5   8      146.79      153.27     16.44 o 
   5   5   8     1008.27     1011.31     42.21 o 
   7   5   8     1152.44     1156.28     38.25 o 
   9   5   8       29.93       17.61     11.86 o 
 -10   6   8      103.12      110.67     18.86 o 
  -8   6   8        0.14        4.11      9.83 o 
  -6   6   8        4.68        9.40     10.98 o 
  -4   6   8      495.44      431.31     21.70 o 
  -2   6   8      754.30      651.93     31.24 o 
   0   6   8      733.34      773.25     30.15 o 
   2   6   8       65.24       39.26     18.09 o 
   4   6   8      452.64      344.42     34.33 o 
   6   6   8       69.31       33.82     16.65 o 
   8   6   8      188.20      163.13     25.82 o 
 -11   7   8       50.91       47.05     35.14 o 
  -9   7   8        7.41      -16.91     16.91 o 
  -7   7   8        0.48       -5.68     11.13 o 
  -5   7   8      233.07      243.72     16.60 o 
  -3   7   8        2.36        3.28      5.74 o 
  -1   7   8      137.21      158.95     17.95 o 
   1   7   8      115.49       99.50     23.12 o 
   3   7   8      475.90      419.92     36.36 o 
   5   7   8       59.45       74.92     21.38 o 
   7   7   8       50.42       56.77     21.07 o 
 -10   8   8       98.67       49.57     19.87 o 
  -8   8   8       11.80       -5.99     17.13 o 
  -6   8   8     1078.80     1118.16     50.38 o 
  -4   8   8      355.17      399.52     18.76 o 
  -2   8   8       18.24       10.57      7.60 o 
   0   8   8       28.82       45.23     12.54 o 
   2   8   8       21.56        9.80      9.37 o 
   4   8   8      443.72      456.83     91.01 o 
   6   8   8       59.39       23.30     25.16 o 
   8   8   8       21.86       26.33     18.87 o 
  -9   9   8      124.36       81.00     38.67 o 
  -7   9   8      140.44      133.37     24.24 o 
  -5   9   8     1458.43     1414.56     61.63 o 
  -3   9   8       11.23        6.59      6.55 o 
  -1   9   8      420.06      455.12     33.58 o 
   1   9   8      270.99      313.74     25.20 o 
   3   9   8      918.07      981.98     51.92 o 
   5   9   8       94.96      115.05     23.86 o 
   7   9   8       18.09        5.27     16.97 o 
 -10  10   8       61.31       36.39     20.07 o 
  -8  10   8      138.75      149.48     37.37 o 
  -6  10   8      559.15      438.52     37.53 o 
  -4  10   8      526.59      465.32     24.59 o 
  -2  10   8       27.96        7.94      8.00 o 
   0  10   8      502.33      511.55     26.18 o 
   2  10   8      511.21      588.52     36.35 o 
   4  10   8      359.16      398.71     42.23 o 
   6  10   8       12.52       28.60     29.23 o 
  -9  11   8       61.91       64.73     22.78 o 
  -7  11   8       85.25       84.83     21.38 o 
  -5  11   8      131.15      148.91     19.32 o 
  -3  11   8       82.02       67.44     10.97 o 
  -1  11   8      991.70      995.71     33.96 o 
   1  11   8      586.41      625.56     30.33 o 
   3  11   8        1.40       11.78     26.64 o 
   5  11   8       46.23       29.78     19.29 o 
   7  11   8       18.26       27.25     34.89 o 
  -8  12   8      167.44      201.17     31.30 o 
  -6  12   8       88.03      135.87     24.20 o 
  -4  12   8      743.78      708.76     39.59 o 
  -2  12   8      126.47      128.29     15.87 o 
   0  12   8       99.97      110.16     16.04 o 
   2  12   8      434.59      368.98     26.26 o 
   4  12   8      108.51      120.38     27.69 o 
   6  12   8       19.75        5.53     19.11 o 
  -7  13   8       16.00       16.13     16.22 o 
  -5  13   8       18.12       16.81     11.63 o 
  -3  13   8     1150.63     1114.68     37.98 o 
  -1  13   8       23.95       14.48     10.64 o 
   1  13   8      398.80      393.30     27.87 o 
   3  13   8        1.49        4.71     17.02 o 
   5  13   8        2.77       -8.13     18.55 o 
  -6  14   8        4.19       23.61     19.00 o 
  -4  14   8       51.71       34.25     11.67 o 
  -2  14   8      239.66      208.46     21.36 o 
   0  14   8        2.07       11.65     10.42 o 
   2  14   8      144.80      124.76     24.07 o 
   4  14   8        0.89       23.09     30.50 o 
  -5  15   8       45.18       46.32     15.51 o 
  -3  15   8       71.54       57.13     14.66 o 
  -1  15   8        4.93        5.11      9.75 o 
   1  15   8        9.96       16.93     12.17 o 
   3  15   8       42.31       97.31     36.02 o 
  -2  16   8       25.18        7.97     16.23 o 
   0  16   8       72.74       71.69     17.08 o 
 -12   1   9       22.99       16.13     13.56 o 
 -10   1   9      187.33      159.31     25.27 o 
  -8   1   9       32.70       39.71     14.08 o 
  -6   1   9      691.31      610.15     34.62 o 
  -4   1   9       89.18       99.79     10.17 o 
  -2   1   9      334.29      397.05     25.83 o 
   0   1   9       37.78       23.68      8.76 o 
   2   1   9       23.24       -0.14      7.93 o 
   4   1   9       14.15       15.18     12.39 o 
   6   1   9     1106.57     1224.03     38.64 o 
   8   1   9       34.21       43.74     12.38 o 
 -11   2   9       82.35       61.40     15.64 o 
  -9   2   9     1949.06     1870.36     53.87 o 
  -7   2   9     1969.70     2043.74    116.31 o 
  -5   2   9       28.66       31.56     11.42 o 
  -3   2   9      140.72      166.58     22.27 o 
  -1   2   9      381.28      396.67     22.34 o 
   1   2   9      364.16      415.03     28.21 o 
   3   2   9       84.93       68.82     16.99 o 
   5   2   9     1228.94     1195.47     42.62 o 
   7   2   9      236.66      217.83     27.00 o 
   9   2   9        1.04       17.45     16.13 o 
 -10   3   9        6.44        3.11     10.08 o 
  -8   3   9      234.66      251.55     23.76 o 
  -6   3   9      156.78      172.31     18.34 o 
  -4   3   9      168.82      166.62     12.01 o 
  -2   3   9      117.87       97.84     10.98 o 
   0   3   9      415.01      442.07     23.44 o 
   2   3   9       77.48      101.33     48.37 o 
   4   3   9      262.41      237.41     22.59 o 
   6   3   9       20.97       25.87     10.70 o 
   8   3   9      126.85      122.95     20.39 o 
 -11   4   9       26.14       23.33     12.47 o 
  -9   4   9       50.45       39.06     12.79 o 
  -7   4   9       78.59      112.19     21.42 o 
  -5   4   9      819.91      822.73     25.25 o 
  -3   4   9      756.19      682.57     20.08 o 
  -1   4   9       87.93       83.78     13.07 o 
   1   4   9     1192.84     1226.46     44.87 o 
   3   4   9       37.41       34.37     14.00 o 
   5   4   9      257.06      257.84     24.24 o 
   7   4   9       94.83       73.89     21.98 o 
   9   4   9        1.21        7.47     11.46 o 
 -10   5   9       40.06       71.70     16.43 o 
  -8   5   9        3.63       -2.13      9.58 o 
  -6   5   9        0.52       -2.25      8.41 o 
  -4   5   9      119.21      147.67     13.92 o 
  -2   5   9       68.75       77.70     14.98 o 
   0   5   9     3349.37     3169.78     60.48 o 
   2   5   9      351.95      341.49     38.25 o 
   4   5   9       16.90       14.52      9.83 o 
   6   5   9      882.61     1086.62     59.68 o 
   8   5   9       20.82       23.16     15.92 o 
 -11   6   9       54.22       -0.03     30.50 o 
  -9   6   9       29.04       18.19     14.41 o 
  -7   6   9      106.03       63.53     17.17 o 
  -5   6   9        2.42        6.99      8.88 o 
  -3   6   9      349.85      360.34     23.00 o 
  -1   6   9      754.70      714.95     30.17 o 
   1   6   9       15.47        9.91      8.55 o 
   3   6   9        8.31       19.01     13.79 o 
   5   6   9       10.16       -7.55     13.27 o 
   7   6   9      362.29      448.03     44.83 o 
 -10   7   9        0.84       -7.16     14.26 o 
  -8   7   9     1140.16     1161.96     76.36 o 
  -6   7   9      135.93      161.91     47.80 o 
  -4   7   9       36.47       29.67      9.38 o 
  -2   7   9      711.68      729.15     31.65 o 
   0   7   9      593.01      572.75     30.62 o 
   2   7   9     1270.15     1225.82     52.12 o 
   4   7   9      149.62      164.37     28.15 o 
   6   7   9       14.02        7.99     15.60 o 
   8   7   9      284.12      320.46     41.58 o 
  -9   8   9       24.61        0.40     27.78 o 
  -7   8   9      290.82      370.68     66.91 o 
  -5   8   9       32.46       31.03      8.91 o 
  -3   8   9      105.17      117.53     12.65 o 
  -1   8   9      197.75      246.59     32.29 o 
   1   8   9      493.21      539.54     30.88 o 
   3   8   9      161.92      114.69     23.84 o 
   5   8   9      139.31      126.42     43.52 o 
   7   8   9        6.78       -3.11     23.71 o 
 -10   9   9        0.19       -3.40     15.32 o 
  -8   9   9        1.87       15.14     13.93 o 
  -6   9   9       27.35       32.05     20.91 o 
  -4   9   9      167.57      168.99     14.64 o 
  -2   9   9      332.48      333.45     21.52 o 
   0   9   9      319.50      365.40     34.66 o 
   2   9   9      463.72      436.68     33.98 o 
   4   9   9       27.70        6.32     14.70 o 
   6   9   9       36.08       14.56     18.01 o 
  -9  10   9        0.85      -13.54     13.54 o 
  -7  10   9      167.41      279.84     51.80 o 
  -5  10   9      201.00      222.06     29.38 o 
  -3  10   9     1409.75     1391.18     34.67 o 
  -1  10   9       42.63       45.87     11.72 o 
   1  10   9       18.29       -4.43      9.98 o 
   3  10   9       72.51       95.61     25.14 o 
   5  10   9      134.14      146.65     29.52 o 
  -8  11   9      284.37      284.96     39.77 o 
  -6  11   9       27.99        9.37     13.89 o 
  -4  11   9      318.42      336.21     25.05 o 
  -2  11   9      280.00      272.73     19.77 o 
   0  11   9      112.29      102.25     15.88 o 
   2  11   9        2.47       -8.41     11.53 o 
   4  11   9        7.61       -6.24     32.48 o 
   6  11   9      107.67      121.86     29.32 o 
  -7  12   9       67.10       80.64     21.87 o 
  -5  12   9       23.62        8.32     10.02 o 
  -3  12   9      349.79      322.46     21.05 o 
  -1  12   9       71.70       57.74     12.70 o 
   1  12   9      393.22      403.53     88.21 o 
   3  12   9        0.06       -4.50     14.49 o 
   5  12   9       38.54       25.78     22.93 o 
  -6  13   9        1.71      -11.55     11.55 o 
  -4  13   9       67.64       43.04     11.02 o 
  -2  13   9      223.52      280.79     21.11 o 
   0  13   9        0.09       10.71      9.81 o 
   2  13   9      408.93      359.47     32.49 o 
   4  13   9        9.58       -1.94     16.51 o 
  -5  14   9        9.33       12.99     12.28 o 
  -3  14   9      159.31      146.89     27.59 o 
  -1  14   9       78.88      122.07     19.31 o 
   1  14   9       26.32       20.21     13.16 o 
   3  14   9      135.83      100.28     26.22 o 
  -4  15   9        3.83        6.25     10.90 o 
  -2  15   9       73.01       78.53     14.79 o 
   0  15   9        2.46       18.57     11.93 o 
 -10   0  10      100.54      100.92     30.08 o 
  -8   0  10      252.34      267.29     41.40 o 
  -6   0  10     1086.68     1129.81     63.69 o 
  -4   0  10      467.24      429.59     25.67 o 
  -2   0  10      501.73      609.03     46.28 o 
   0   0  10      138.73      118.75     27.81 o 
   2   0  10     1928.27     1937.49     91.79 o 
   4   0  10       47.50       40.20     21.73 o 
   6   0  10      388.11      371.04     37.34 o 
   8   0  10      779.45      769.37     53.26 o 
 -11   1  10        0.20       -8.30     23.95 o 
  -9   1  10       22.42       38.30     16.06 o 
  -7   1  10     1422.02     1505.50     83.72 o 
  -5   1  10       25.77       13.16     10.84 o 
  -3   1  10      859.48      863.25     30.71 o 
  -1   1  10      398.51      374.93     38.96 o 
   1   1  10      208.66      208.62     18.22 o 
   3   1  10     1430.29     1467.59     59.37 o 
   5   1  10      367.56      293.67     35.45 o 
   7   1  10      352.54      297.31     25.05 o 
 -10   2  10       12.96       35.42     12.83 o 
  -8   2  10        0.00       11.55     12.31 o 
  -6   2  10     2059.42     2137.99    131.95 o 
  -4   2  10       90.17       91.39     11.03 o 
  -2   2  10     2689.00     2480.88     43.51 o 
   0   2  10     1256.68     1340.46     49.46 o 
   2   2  10      322.53      333.47     33.05 o 
   4   2  10      342.52      336.72     35.55 o 
   6   2  10       36.30       33.76     17.85 o 
   8   2  10       93.71       98.18     17.07 o 
 -11   3  10      325.88      292.43     29.76 o 
  -9   3  10      345.93      326.05     27.74 o 
  -7   3  10      579.51      590.98     31.34 o 
  -5   3  10      304.15      255.55     20.83 o 
  -3   3  10       61.45       73.58      9.54 o 
  -1   3  10      181.17      193.47     18.57 o 
   1   3  10      154.13      194.84     21.51 o 
   3   3  10      400.44      419.49     45.79 o 
   5   3  10      343.27      356.67     29.49 o 
   7   3  10       60.64       85.23     31.16 o 
 -10   4  10        6.17       13.22     11.38 o 
  -8   4  10      269.70      223.20     23.20 o 
  -6   4  10        4.09       11.93      9.18 o 
  -4   4  10     1233.13     1309.14     28.71 o 
  -2   4  10       43.20       51.54      9.96 o 
   0   4  10       19.21        2.68      7.26 o 
   2   4  10      101.17       96.73     20.01 o 
   4   4  10        0.04        9.33     12.96 o 
   6   4  10       59.68       49.90     23.22 o 
   8   4  10      171.57      238.07     29.82 o 
 -11   5  10        6.82        1.76     15.44 o 
  -9   5  10      291.80      228.46     31.88 o 
  -7   5  10      493.66      449.44     39.02 o 
  -5   5  10      269.72      318.41     32.02 o 
  -3   5  10     1368.77     1574.99     38.09 o 
  -1   5  10       99.91       81.07     14.24 o 
   1   5  10     1052.85     1115.58     36.98 o 
   3   5  10       32.20       12.53     13.53 o 
   5   5  10        0.10        9.52     14.22 o 
   7   5  10       43.98       70.04     23.44 o 
 -10   6  10       95.17       45.63     43.38 o 
  -8   6  10      567.29      575.86     45.53 o 
  -6   6  10        0.04        2.07     11.27 o 
  -4   6  10       18.02        7.66      8.37 o 
  -2   6  10      380.95      402.47     25.86 o 
   0   6  10       33.96       23.80     15.80 o 
   2   6  10      915.23     1063.34     51.97 o 
   4   6  10       91.22      126.59     25.85 o 
   6   6  10       12.90      -14.25     14.25 o 
  -9   7  10       30.85       33.62     21.34 o 
  -7   7  10      483.77      540.01     43.70 o 
  -5   7  10        3.96       -8.46     10.08 o 
  -3   7  10      297.83      247.02     20.63 o 
  -1   7  10       98.45      124.56     23.18 o 
   1   7  10      623.87      618.33     31.70 o 
   3   7  10      129.14       78.81     21.33 o 
   5   7  10        1.70       -4.54     14.75 o 
   7   7  10        1.54        0.57     17.82 o 
 -10   8  10        1.90      -16.68     30.29 o 
  -8   8  10      105.50      110.24     24.23 o 
  -6   8  10        0.00       21.66     13.87 o 
  -4   8  10     1131.50     1033.56     37.78 o 
  -2   8  10      921.91      915.24     37.44 o 
   0   8  10      576.72      564.67     32.09 o 
   2   8  10      782.69      757.61    115.92 o 
   4   8  10        6.18       34.40     18.33 o 
   6   8  10       98.55      117.42     53.75 o 
  -9   9  10       10.35       50.38     19.59 o 
  -7   9  10        2.32       10.77     12.85 o 
  -5   9  10        7.65        9.35      8.46 o 
  -3   9  10     3811.16     3775.96     65.82 o 
  -1   9  10        1.54       -1.04     11.92 o 
   1   9  10      193.16      211.36     23.19 o 
   3   9  10      541.77      429.16     42.34 o 
   5   9  10       66.15       38.92     26.71 o 
  -8  10  10        0.18        4.67     13.89 o 
  -6  10  10      139.43      130.23     46.88 o 
  -4  10  10       14.74       24.40      8.55 o 
  -2  10  10      586.90      609.25     35.19 o 
   0  10  10       29.02       30.36     12.29 o 
   2  10  10      263.17      302.79     51.77 o 
   4  10  10        4.13       -1.27     15.56 o 
   6  10  10        0.40        7.71     27.46 o 
  -7  11  10      322.97      350.38     40.04 o 
  -5  11  10       57.51       66.81     14.19 o 
  -3  11  10       83.84       72.52     12.25 o 
  -1  11  10       54.23       47.30     15.40 o 
   1  11  10       38.73       15.12     21.73 o 
   3  11  10       19.37       48.69     21.43 o 
   5  11  10       89.20      121.51     28.63 o 
  -6  12  10       16.85       13.63     14.26 o 
  -4  12  10      315.77      274.02     22.67 o 
  -2  12  10       16.54        9.32      8.68 o 
   0  12  10        1.73       13.27     11.76 o 
   2  12  10       22.08        2.05     16.77 o 
   4  12  10      218.30      237.69     37.81 o 
  -5  13  10      390.38      356.24     26.19 o 
  -3  13  10       75.91       66.04     20.01 o 
  -1  13  10        2.94       20.31     10.50 o 
   1  13  10       22.17       20.81     13.86 o 
   3  13  10      148.90       87.62     27.17 o 
  -4  14  10      307.74      278.39     24.75 o 
  -2  14  10        0.05        5.05      9.54 o 
   0  14  10       15.50       27.38     12.67 o 
 -10   1  11       17.65        8.63     14.57 o 
  -8   1  11      342.06      312.19     40.13 o 
  -6   1  11       37.46       37.71     14.10 o 
  -4   1  11        6.50        1.15      6.77 o 
  -2   1  11     1868.15     1886.93     40.62 o 
   0   1  11      843.60      853.17     38.47 o 
   2   1  11       11.10       20.21     13.08 o 
   4   1  11      146.89      173.12     53.57 o 
   6   1  11       31.17       37.86     17.84 o 
 -11   2  11      236.43      220.89     26.53 o 
  -9   2  11      391.32      315.62     28.17 o 
  -7   2  11      161.08      116.29     20.83 o 
  -5   2  11       28.15       33.68     12.60 o 
  -3   2  11      885.30      937.45     25.64 o 
  -1   2  11       43.63       52.71     11.79 o 
   1   2  11        6.16        1.26      9.84 o 
   3   2  11      366.94      431.64     39.90 o 
   5   2  11       10.71       -2.98     31.14 o 
   7   2  11      233.88      423.77    177.50 o 
 -10   3  11      151.67      132.43     21.05 o 
  -8   3  11      917.59      926.75     46.47 o 
  -6   3  11        2.56       -0.58      7.68 o 
  -4   3  11      150.71      150.51     13.25 o 
  -2   3  11       26.49       37.03      9.37 o 
   0   3  11        3.11        9.66      8.98 o 
   2   3  11     1619.14     1496.39     94.05 o 
   4   3  11       28.98        4.15     16.22 o 
   6   3  11      112.12      136.19     30.97 o 
  -9   4  11      167.27      246.32     42.14 o 
  -7   4  11      643.11      661.17     45.61 o 
  -5   4  11      185.77      190.63     26.30 o 
  -3   4  11      639.76      635.40     28.75 o 
  -1   4  11      412.35      436.09     26.55 o 
   1   4  11      225.65      227.62     28.75 o 
   3   4  11     1521.70     1591.44    132.05 o 
   5   4  11       23.17       30.12     17.56 o 
   7   4  11        7.66       -8.07     16.31 o 
 -10   5  11        0.11        9.80     15.36 o 
  -8   5  11       49.39       74.94     20.51 o 
  -6   5  11     1477.73     1359.04     57.99 o 
  -4   5  11       11.19       12.35     11.26 o 
  -2   5  11      276.17      252.82     22.96 o 
   0   5  11      327.65      295.65     23.67 o 
   2   5  11      720.83      789.61    114.40 o 
   4   5  11      392.68      427.74     43.46 o 
   6   5  11       63.34       21.95     18.28 o 
  -9   6  11      189.39      160.09     29.42 o 
  -7   6  11      194.92      187.72     33.26 o 
  -5   6  11       33.61       51.60     16.29 o 
  -3   6  11      167.63      163.09     16.91 o 
  -1   6  11       43.50       41.23     12.42 o 
   1   6  11        9.17       10.53     13.50 o 
   3   6  11      970.62     1028.95     55.09 o 
   5   6  11      304.50      341.08     41.63 o 
   7   6  11       99.66       34.53     35.24 o 
  -8   7  11      387.56      361.91     67.83 o 
  -6   7  11      663.31      644.47     46.57 o 
  -4   7  11      519.61      493.21     31.00 o 
  -2   7  11        3.79       13.11     10.32 o 
   0   7  11        3.95        6.65     18.20 o 
   2   7  11      185.52      142.04     85.77 o 
   4   7  11       51.82       84.37     23.39 o 
   6   7  11      414.98      505.79     51.13 o 
  -9   8  11      325.49      372.81     43.39 o 
  -7   8  11       12.48       37.96     16.33 o 
  -5   8  11       13.68       -5.44     11.73 o 
  -3   8  11      572.26      609.76     29.89 o 
  -1   8  11      123.41      131.32     19.27 o 
   1   8  11     1034.44      947.16     97.31 o 
   3   8  11      107.93      116.16     26.67 o 
   5   8  11       64.26       60.57     23.13 o 
  -8   9  11      211.62      235.53     50.95 o 
  -6   9  11        0.59       29.86     15.48 o 
  -4   9  11      192.49      212.00     24.45 o 
  -2   9  11       75.27       75.40     17.17 o 
   0   9  11       16.09       11.01     11.39 o 
   2   9  11      512.90      425.04     53.15 o 
   4   9  11      163.03      151.06     30.00 o 
  -7  10  11      147.35      156.91     38.43 o 
  -5  10  11       35.90        5.46     24.41 o 
  -3  10  11        1.30       21.41     10.51 o 
  -1  10  11        1.14       13.60     11.12 o 
   1  10  11      137.46      137.37     27.78 o 
   3  10  11       31.44       -3.14     16.62 o 
  -6  11  11       28.91       39.07     17.14 o 
  -4  11  11        5.03        0.10     10.87 o 
  -2  11  11       52.93       39.67     12.97 o 
   0  11  11      432.07      416.08     33.00 o 
   2  11  11       13.29       13.68     17.03 o 
   4  11  11        4.85        5.31     33.90 o 
  -5  12  11        1.73       15.88     26.01 o 
  -3  12  11      127.74       80.49     15.14 o 
  -1  12  11      295.91      284.15     48.87 o 
   1  12  11       39.11       70.54     24.09 o 
   3  12  11       74.17       46.66     22.11 o 
  -4  13  11        1.09       17.70     11.43 o 
  -2  13  11       31.75       23.33     11.77 o 
   0  13  11       75.59       64.23     19.06 o 
 -10   0  12        4.21      -15.36     17.27 o 
  -8   0  12      127.73      109.34     28.87 o 
  -6   0  12      571.08      661.04     56.83 o 
  -4   0  12      794.87      908.80     60.15 o 
  -2   0  12     1872.39     1933.31     89.52 o 
   0   0  12     1289.93     1233.63     76.78 o 
   2   0  12      112.10       35.60     25.26 o 
   4   0  12      210.06      182.44     41.89 o 
   6   0  12      134.20      111.11     37.51 o 
  -9   1  12        9.96        4.11     12.62 o 
  -7   1  12       64.48       49.20     16.42 o 
  -5   1  12     1064.06     1072.12     46.25 o 
  -3   1  12      719.79      749.39     30.53 o 
  -1   1  12      378.43      409.38     26.74 o 
   1   1  12       68.61       85.00     20.93 o 
   3   1  12      594.50      685.86     59.80 o 
   5   1  12        6.59       -1.01     19.82 o 
   7   1  12        0.01       -3.51     15.91 o 
 -10   2  12       69.93       56.48     34.66 o 
  -8   2  12      511.12      552.54     59.08 o 
  -6   2  12      587.55      605.34     56.88 o 
  -4   2  12        7.91        9.09      9.46 o 
  -2   2  12      626.60      647.57     26.36 o 
   0   2  12       79.84       99.57     21.76 o 
   2   2  12      557.66      512.57     42.96 o 
   4   2  12      819.20      785.73     54.79 o 
   6   2  12       44.38       48.23     90.51 o 
  -9   3  12       66.65       61.72     20.81 o 
  -7   3  12       12.09       21.10     11.47 o 
  -5   3  12       48.26       35.07     11.80 o 
  -3   3  12     2433.63     2372.50     42.37 o 
  -1   3  12        2.02        6.19      8.89 o 
   1   3  12      983.03      883.41     69.39 o 
   3   3  12        8.52       18.46     16.31 o 
   5   3  12       49.22       83.66     56.79 o 
 -10   4  12      106.08      108.00     55.48 o 
  -8   4  12       14.44       16.62     19.11 o 
  -6   4  12      100.47       73.10     18.64 o 
  -4   4  12     1079.19      906.31     36.47 o 
  -2   4  12     1659.85     1743.27     79.07 o 
   0   4  12      272.55      298.85     24.36 o 
   2   4  12      415.98      397.47     58.63 o 
   4   4  12       19.55       10.61     17.07 o 
   6   4  12        1.06      -14.07     17.37 o 
  -9   5  12        4.42       15.04     15.52 o 
  -7   5  12       15.87       -2.10     17.02 o 
  -5   5  12       30.98       23.98     14.56 o 
  -3   5  12     1506.40     1512.60     40.70 o 
  -1   5  12      607.53      578.88     31.76 o 
   1   5  12      416.68      384.94     37.70 o 
   3   5  12      117.53       97.14     24.90 o 
   5   5  12      118.59      100.86     27.56 o 
  -8   6  12       79.54       72.64     21.35 o 
  -6   6  12      223.10      285.08     34.67 o 
  -4   6  12        0.11        8.73     10.48 o 
  -2   6  12      451.36      401.97     40.75 o 
   0   6  12        0.01       10.81     10.11 o 
   2   6  12        6.00       -7.70     14.11 o 
   4   6  12        8.61       18.95     16.85 o 
   6   6  12       27.15        3.71     21.91 o 
  -9   7  12      162.99      193.78     32.98 o 
  -7   7  12       53.05       55.56     19.16 o 
  -5   7  12       98.31       78.40     20.74 o 
  -3   7  12       92.82      111.47     17.24 o 
  -1   7  12        1.06       -6.80      9.31 o 
   1   7  12        3.95        0.47     14.98 o 
   3   7  12       73.19       69.57     22.74 o 
   5   7  12        0.30       15.30     18.49 o 
  -8   8  12      149.10      162.80     29.85 o 
  -6   8  12      125.00       95.32     23.32 o 
  -4   8  12      757.24      807.01     41.00 o 
  -2   8  12        0.03       -5.78     10.01 o 
   0   8  12      384.36      412.70     37.22 o 
   2   8  12        1.62      -13.93     13.93 o 
   4   8  12      136.57       89.48     26.06 o 
  -7   9  12       56.89       44.31     30.08 o 
  -5   9  12       59.37       60.32     19.79 o 
  -3   9  12      122.48      128.61     17.36 o 
  -1   9  12      186.34      175.99     30.68 o 
   1   9  12       58.66       44.48     21.45 o 
   3   9  12       38.32       70.70     24.63 o 
  -6  10  12      141.16      137.88     28.12 o 
  -4  10  12      110.09       84.78     17.96 o 
  -2  10  12      120.28      107.14     19.10 o 
   0  10  12        0.48       -9.48      9.48 o 
   2  10  12      119.98      182.20     51.87 o 
  -5  11  12        3.03       -8.79     16.31 o 
  -3  11  12       19.99       18.24     11.34 o 
  -1  11  12        3.23       -3.28     12.70 o 
   1  11  12       11.44       10.63     31.28 o 
  -4  12  12        3.93       31.03     13.96 o 
  -2  12  12       95.82       85.24     16.69 o 
   0  12  12       34.78       39.29     15.77 o 
  -8   1  13      926.38     1030.07     51.51 o 
  -6   1  13       34.14       37.10     36.02 o 
  -4   1  13        0.09       13.82     11.43 o 
  -2   1  13        8.44        3.23      9.68 o 
   0   1  13       13.92       36.60     15.02 o 
   2   1  13      648.30      580.63     47.49 o 
   4   1  13      187.91      200.95     33.83 o 
   6   1  13       69.63       -3.11     27.81 o 
  -9   2  13      148.30      138.87     21.26 o 
  -7   2  13      304.43      252.28     24.70 o 
  -5   2  13        1.74        8.20      9.67 o 
  -3   2  13       51.03       56.92     10.28 o 
  -1   2  13      115.67       95.13     15.74 o 
   1   2  13      226.59      272.96     36.19 o 
   3   2  13       58.75       34.18     21.68 o 
   5   2  13       17.20       11.66     21.42 o 
  -8   3  13      428.74      371.96     39.58 o 
  -6   3  13       12.40       26.74     14.11 o 
  -4   3  13      574.51      590.68     73.42 o 
  -2   3  13      343.90      323.10     25.58 o 
   0   3  13      174.36      203.73     29.95 o 
   2   3  13      750.17      730.39     54.28 o 
   4   3  13        4.56       -3.50     40.02 o 
  -9   4  13        0.23        3.31     15.25 o 
  -7   4  13      256.23      278.70     34.69 o 
  -5   4  13       83.15      108.29     23.54 o 
  -3   4  13      100.82       55.31     13.88 o 
  -1   4  13      300.74      280.65     25.68 o 
   1   4  13      119.61      101.70     23.91 o 
   3   4  13      295.67      236.10     35.95 o 
   5   4  13       54.83       70.89     30.32 o 
  -8   5  13      101.90      142.13     44.69 o 
  -6   5  13       30.03       11.85     14.36 o 
  -4   5  13       18.22        2.16     13.06 o 
  -2   5  13      152.97      179.82     24.20 o 
   0   5  13      115.44      104.60     23.37 o 
   2   5  13      298.58      283.01     37.50 o 
   4   5  13       14.05       -6.09     16.59 o 
  -7   6  13      165.41      161.57     46.18 o 
  -5   6  13       36.34       28.73     15.87 o 
  -3   6  13      143.62      138.77     17.40 o 
  -1   6  13        0.13       -1.21      9.84 o 
   1   6  13       96.37       98.51     24.23 o 
   3   6  13       94.23      106.84     26.90 o 
  -8   7  13       12.09        3.03     15.72 o 
  -6   7  13      102.57      119.43     26.37 o 
  -4   7  13       92.35      154.76     27.56 o 
  -2   7  13      272.26      230.30     24.55 o 
   0   7  13      491.88      462.55     43.01 o 
   2   7  13       28.57        5.47     16.25 o 
   4   7  13      423.76      473.64     70.52 o 
  -7   8  13        3.15       10.23     15.96 o 
  -5   8  13        6.42       -3.84     13.43 o 
  -3   8  13       44.36       33.48     13.78 o 
  -1   8  13       45.84       53.64     18.58 o 
   1   8  13       16.66       41.15     20.03 o 
   3   8  13      109.16      112.93     29.27 o 
  -6   9  13        0.04        4.84     15.62 o 
  -4   9  13       17.59       30.39     18.01 o 
  -2   9  13       30.05       43.02     15.80 o 
   0   9  13        3.42      -11.96     13.86 o 
   2   9  13       16.27       15.15     17.68 o 
  -5  10  13       19.16        3.47     14.99 o 
  -3  10  13        2.73        5.83     12.86 o 
  -1  10  13        0.28        1.16     16.77 o 
   1  10  13       30.61       62.37     23.96 o 
  -4  11  13        5.01       -5.97     14.74 o 
  -2  11  13       19.29       19.20     12.74 o 
   0  11  13       94.11      125.64     29.44 o 
  -8   0  14       81.16       46.28     26.18 o 
  -6   0  14        3.51       29.37     19.89 o 
  -4   0  14     1612.59     1546.85     83.86 o 
  -2   0  14     1344.71     1374.67    115.46 o 
   0   0  14        0.00        9.70     19.39 o 
   2   0  14     1370.25     1541.89    100.56 o 
   4   0  14      245.71      259.72     53.50 o 
  -9   1  14        3.32        9.04     11.38 o 
  -7   1  14      416.38      453.29     38.49 o 
  -5   1  14       46.96       65.75     17.49 o 
  -3   1  14     1699.10     1758.19     39.45 o 
  -1   1  14      507.66      534.55     43.28 o 
   1   1  14      698.39      747.88     52.90 o 
   3   1  14      725.29      703.07     88.57 o 
  -8   2  14      819.73      784.58     53.67 o 
  -6   2  14       29.60       26.64     15.58 o 
  -4   2  14      220.83      292.78     46.85 o 
  -2   2  14      710.70      680.91     39.94 o 
   0   2  14       27.26       25.63     15.54 o 
   2   2  14      842.31     1123.14    313.68 o 
   4   2  14      121.30      196.27    178.48 o 
  -7   3  14      520.03      536.41     45.47 o 
  -5   3  14      221.15      253.27     32.16 o 
  -3   3  14      138.18      151.62     20.07 o 
  -1   3  14      107.47      152.96     27.12 o 
   1   3  14       70.65       72.87     22.34 o 
   3   3  14       57.97       54.91     26.08 o 
  -8   4  14       21.90       10.26     22.36 o 
  -6   4  14       72.30       91.97     33.86 o 
  -4   4  14      749.58      782.88    109.23 o 
  -2   4  14      361.27      401.66     44.04 o 
   0   4  14       30.08       13.20     15.92 o 
   2   4  14       22.72       33.15     18.13 o 
   4   4  14      400.50      549.56    206.01 o 
  -7   5  14        1.12      -11.30     11.30 o 
  -5   5  14      249.25      200.79     30.59 o 
  -3   5  14      450.62      446.94     31.86 o 
  -1   5  14        0.09       15.15     18.61 o 
   1   5  14       46.22       21.66     16.76 o 
   3   5  14       16.94       -0.26     18.04 o 
  -6   6  14      257.08      290.64     37.38 o 
  -4   6  14      113.16       70.41     29.23 o 
  -2   6  14        1.03        0.61     10.12 o 
   0   6  14      206.61      271.66     45.36 o 
   2   6  14        0.01       20.89     18.48 o 
  -7   7  14      285.08      315.41     40.24 o 
  -5   7  14      317.17      332.77     54.28 o 
  -3   7  14       70.85       56.84     16.41 o 
  -1   7  14      185.03      222.57     34.96 o 
   1   7  14        1.08      -15.20     15.20 o 
  -6   8  14      454.89      393.24     43.85 o 
  -4   8  14       77.65       80.28     21.87 o 
  -2   8  14      714.77      805.32     56.35 o 
   0   8  14        0.41      -14.03     14.03 o 
   2   8  14        0.29      -16.54     16.54 o 
  -5   9  14      159.89      162.83     30.58 o 
  -3   9  14       33.39       33.32     14.33 o 
  -1   9  14      197.63      214.90     35.03 o 
  -2  10  14       13.38        4.49     16.39 o 
  -6   1  15      177.85      171.32     27.96 o 
  -4   1  15      585.59      637.67     44.92 o 
  -2   1  15      181.77      184.20     22.78 o 
   0   1  15       24.13       34.92     34.11 o 
   2   1  15        0.87      -10.22     12.86 o 
  -7   2  15       75.05      101.75     23.56 o 
  -5   2  15       24.01       31.97     15.54 o 
  -3   2  15       13.84        7.46     12.99 o 
  -1   2  15        9.31        6.62     14.75 o 
   1   2  15        9.19       14.66     36.06 o 
   3   2  15       39.79       17.03     23.27 o 
  -6   3  15      450.01      489.46     44.41 o 
  -4   3  15       10.53       14.96     12.82 o 
  -2   3  15       34.25        7.70     14.26 o 
   0   3  15      253.27      305.76     38.43 o 
   2   3  15       16.65       24.95     26.40 o 
  -7   4  15       86.17       44.94     19.73 o 
  -5   4  15      149.62      111.42     41.43 o 
  -3   4  15      115.52      146.48     50.00 o 
  -1   4  15        4.19        9.26     15.39 o 
   1   4  15       34.55        8.89     23.04 o 
  -6   5  15       69.30       96.83     23.99 o 
  -4   5  15      106.38      108.62     22.73 o 
  -2   5  15       18.33        6.57     15.66 o 
   0   5  15        6.16        0.96     16.21 o 
   2   5  15      334.40      316.55     43.78 o 
  -5   6  15       33.29       22.81     17.99 o 
  -3   6  15      104.17      142.37     28.91 o 
  -1   6  15        1.61       -3.83     14.00 o 
   1   6  15       19.49       19.18     34.32 o 
  -4   7  15      222.06      217.96     32.55 o 
  -2   7  15        9.72      -14.85     15.11 o 
   0   7  15       23.92       11.28     31.99 o 
  -3   8  15      133.75      169.80     30.78 o 
  -6   0  16      148.72      108.56     33.54 o 
  -4   0  16       37.29       59.26     19.93 o 
  -2   0  16      316.32      362.00    121.97 o 
   0   0  16      100.73      163.05     44.37 o 
  -5   1  16        5.33       -7.76     12.40 o 
  -3   1  16      214.32      223.19     30.89 o 
  -1   1  16       39.74       48.02     43.35 o 
   1   1  16        5.46       73.83     45.04 o 
  -4   2  16      729.26      840.70     74.59 o 
  -2   2  16      112.90       90.70     18.73 o 
   0   2  16       47.66        5.45     19.85 o 
  -5   3  16      252.91      284.08     35.66 o 
  -3   3  16       12.27        9.82     30.11 o 
  -1   3  16      320.18      338.68     54.00 o 
  -4   4  16       20.82       11.06     15.81 o 
  -2   4  16      515.37      461.67     81.56 o 
  -3   5  16       82.42       46.78     18.97 o 
                                                 
